# Supplementary material for: Beyond arbitrium: identification of a second communication system in Bacillus phage phi3T that may regulate host defense mechanisms
Source: ISME J. 2020 Oct 7;15(2):545–9. doi: 10.1038/s41396-020-00795-9 (PMC8027211; doi:10.1038/s41396-020-00795-9)
Supplement: Supplementary file 2 — Table S1 [file 41396_2020_795_MOESM2_ESM.xlsx]

## Sheet: SupTable1
Start	End	Strand	RNIE Mode	Bit Score	Intrinsic terminator sequence	Upstream CDS	Upstream CDS start	Upstream CDS end	Distance to upstream stop codon	Downstream CDS	Downstream CDS start	Downstream CDS end	Distance to downstream start codon
1828	1876	+	Gene	18.37	TAACTCCAGAGAGCTCCCTCACATAGCTCTCTGGTTTTTTTAATTTATA	phi3T_1	102	1676	152	phi3T_2	1925	2458	49
2487	2541	+	Gene	16.53	AAAGAGGTTGTCCCGAGAATTTTTTAATCTGTGGATAGCCTCTTTTTGTGTAAAG	phi3T_2	1925	2458	29	phi3T_4	3647	3748	1106
3790	3827	+	Genome	16.54	TAAAGGCAGTCATATTTGGCTGTCTTTTTCTGTTATTG	phi3T_4	3647	3748	42	phi3T_5	3881	5635	54
6226	6260	+	Gene	14.9	TAAGCTCTCGATAGGAGAGCTTTTTTATTGAAGAA	phi3T_6	5637	6200	26	phi3T_7	6305	6763	45
7220	7262	-	Genome	14.67	AAAAAAGAACCTGCATTTTGCAAGTTCTTTTAACGTTGTCAAT	phi3T_10	7770	8105	508	phi3T_8	6990	7106	230
7231	7271	+	Genome	25.94	TAAAAGAACTTGCAAAATGCAGGTTCTTTTTTGTTTTCAAT	phi3T_7	6305	6763	468	phi3T_9	7367	7726	96
7734	7781	+	Gene	16.96	ATAAAGCCCAGCTTAGTGGAAAAGTGCTGGGCGTTTTTATTTATTAGA	phi3T_9	7367	7726	8	phi3T_11	8279	8611	498
9845	9884	-	Genome	14.08	TATCCCCCCTCCAAATTGAGGGGGGTATTTTTATGATTTA	phi3T_13	9896	10072	12	phi3T_10	7770	8105	2075
11281	11322	-	Gene	19.24	CCCTACCCTTCTCTTAATCGAGGAGGGTATTTTTTTCGTTAT	phi3T_15	11326	11577	4	phi3T_14	10062	11201	1219
14283	14330	-	Gene	22.8	ATAAAGAGAGATTGGGTTTAGTCCCCTTCTCTCTTTTTTGTGCTCAAA	phi3T_20	14432	16366	102	phi3T_19	13438	14262	845
16372	16407	-	Genome	16.2	ACTAAGATCCCCTTTGGGATCTTTTTTATTGGAGGA	phi3T_21	16403	17233	-4	phi3T_20	14432	16366	1940
45968	46043	-	Gene	14.9	TAGAACGCCCAGCGAAGATTGCGGTACTCCCCTTCCGCTCTATTGCTGGGCGTTTCGTAAAATGTGTTTACATAAA	phi3T_51	46053	46565	10	phi3T_50	45030	45950	938
47179	47219	-	Gene	14.71	TTAAAGAAGGCTCCTATTAGGCCTTCTTTAATTAGGTTTAT	phi3T_53	47216	48433	-3	phi3T_51	46053	46565	1126
47189	47231	+	Gene	14.28	TTAAAGAAGGCCTAATAGGAGCCTTCTTTAATTTAATATGTAA	phi3T_52	46772	47182	7	phi3T_55	49358	49546	2127
49019	49055	-	Genome	19.14	CTGAAGACGTCATAATGACGTCTTTTGTTATTTTCGA	phi3T_57	50068	50220	1013	phi3T_54	48450	48641	569
54905	54948	-	Gene	15.98	AAAAAGGTGATCTTAATTCGATCACCACCTTTTCTTGTGTCTAT	phi3T_65	55583	55696	635	phi3T_61	53855	54034	1050
54918	54958	+	Genome	14.26	AAGGTGGTGATCGAATTAAGATCACCTTTTTTATTTTGGAT	phi3T_64	54528	54908	10	phi3T_66	55920	56129	962
56593	56636	+	Gene	19.64	AATAAGGAGCGGTAAACATTTATCGTTCCTTTATTTTAATTAAA	phi3T_68	56408	56566	27	phi3T_69	56654	57871	18
57970	58078	+	Gene	16.6	AAAAAGGAGAACATTTTAAGTACATACGTCCGTAAAGAAGGGCACTTTACGGCCGTCTCGTTTCAGCAAGCTGAACCTCGATAATATGTTCTTCTTTTTTTAGAATAAA	phi3T_69	56654	57871	99	phi3T_70	58231	59085	153
66002	66041	+	Genome	20.28	AAAAAGAGCATTAATCTAAATGCTCTTTTTCATACCGCAA	phi3T_81	65350	65979	23	phi3T_83	66267	66518	226
70216	70258	+	Genome	14.43	ATAGACGTTTGATCCATTGGATCAGGCGTCTTTTCTAATTTTA	phi3T_90	70050	70181	35	phi3T_91	70314	70469	56
85950	86008	-	Gene	16.76	ATATATCACCTTCGCTTAGCTAATATGTTCTAAGTAGGAGGTGATATTTTGTTTGTATC	phi3T_124	86030	86461	22	phi3T_123	85148	85945	802
92564	92605	-	Genome	19.85	ATAAGGAGGAGAGAATAATCTCTCCTCTTTTATTCTGCTAGA	phi3T_168	115175	115312	22570	phi3T_124	86030	86461	6534
92574	92615	+	Gene	17.78	TAAAAGAGGAGAGATTATTCTCTCCTCCTTATTAGGAGTGAT	phi3T_136	91605	92576	-2	phi3T_137	92619	93089	4
118350	118387	-	Gene	17.21	TAGGAGGTGGGAAATTACCCACCTTCTTTATTGGATAG	phi3T_175	118400	118645	13	phi3T_168	115175	115312	3175
127223	127263	-	Genome	22.97	AACAAGGCCACTCTTAATGAGTAGCCTTTTTCTTTTCATGA	phi3T_201	127342	128094	79	phi3T_198	126203	126445	1020
