# Supplementary material for: Beyond arbitrium: identification of a second communication system in Bacillus phage phi3T that may regulate host defense mechanisms
Source: ISME J. 2020 Oct 7;15(2):545–9. doi: 10.1038/s41396-020-00795-9 (PMC8027211; doi:10.1038/s41396-020-00795-9)
Supplement: Supplementary file 3 — Table S2 [file 41396_2020_795_MOESM3_ESM.xlsx]

## Sheet: TableS2
Rap_id	Rap_start	Rap_end	Rap_strand	TPR_repeats_best_HMM_model	TPR_evalue	Phr_id	Phr_start	Phr_end	Pher_strand	SP(Sec/SPI)_likelihood_probability	Intergenic_distance	Same_strand	Species	Assembly	Genomic_accession	Genomic_object	Phr_subfamily	Prophage_Completeness	Prophage_Region	Best_Prophage_Match	Node_Label
ABS72800.1	400223	401371	+	3ulqA00-i1	8.3e-131	ABS72801.2	401355	401474	+	0.474977	-17	True	Bacillus velezensis FZB42	GCA_000015785.2	CP000560.2	chromosome	0	No			bacterial chromosome
ABS75782.1	3566355	3567500	+	3ulqA00-i1	1e-137	ABS75783.1	3567484	3567603	+	0.884736	-17	True	Bacillus velezensis FZB42	GCA_000015785.2	CP000560.2	chromosome	0	No			bacterial chromosome
CAB12185.1	428831	429979	+	3ulqA00-i1	3.7e-129	CAB12186.1	429963	430085	+	0.982225	-17	True	Bacillus subtilis subsp. subtilis str. 168	GCA_000009045.1	AL009126.3	chromosome	0	No			bacterial chromosome
CAB15773.1	3846001	3847146	+	3ulqA00-i1	2.1e-158	CAB15774.1	3847130	3847249	+	0.907989	-17	True	Bacillus subtilis subsp. subtilis str. 168	GCA_000009045.1	AL009126.3	chromosome	0	No			bacterial chromosome
ADM36447.1	415757	416905	+	3ulqA00-i1	1.4e-127	ADM36448.1	416889	417011	+	0.982225	-17	True	Bacillus subtilis subsp. spizizenii str. W23	GCA_000146565.1	CP002183.1	chromosome	0	No			bacterial chromosome
ADM39736.1	3654849	3655994	+	3ulqA00-i1	7.2e-155	ADM39737.1	3655978	3656097	+	0.900360	-17	True	Bacillus subtilis subsp. spizizenii str. W23	GCA_000146565.1	CP002183.1	chromosome	0	No			bacterial chromosome
ADP34257.1	3268715	3269857	+	3ulqA00-i1	1.2e-139	ADP34258.1	3269841	3269960	+	0.634478	-17	True	Bacillus atrophaeus 1942	GCA_000165925.1	CP002207.1	chromosome	0	No			bacterial chromosome
ADP35032.1	4063309	4064457	+	3ulqA00-i1	7.5e-130	ADP35033.1	4064441	4064560	+	0.975891	-17	True	Bacillus atrophaeus 1942	GCA_000165925.1	CP002207.1	chromosome	0	No			bacterial chromosome
ADV94556.1	1847402	1848547	+	3ulqA00-i1	4.8e-156	ADV94557.1	1848531	1848650	+	0.907989	-17	True	Bacillus subtilis BSn5	GCA_000186745.1	CP002468.1	chromosome	0	No			bacterial chromosome
ADV95307.1	2643285	2644433	+	3ulqA00-i1	6.4e-129	ADV95308.1	2644417	2644539	+	0.982225	-17	True	Bacillus subtilis BSn5	GCA_000186745.1	CP002468.1	chromosome	0	No			bacterial chromosome
AEB22538.1	364959	366107	+	3ulqA00-i1	1.5e-133	AEB22539.1	366091	366210	+	0.579727	-17	True	Bacillus amyloliquefaciens TA208	GCA_000195515.1	CP002627.1	chromosome	0	No			bacterial chromosome
AEB25935.1	3597590	3598735	+	3ulqA00-i1	2e-139	AEB25936.1	3598719	3598838	+	0.881513	-17	True	Bacillus amyloliquefaciens TA208	GCA_000195515.1	CP002627.1	chromosome	0	No			bacterial chromosome
AEB61906.1	369635	370783	+	3ulqA00-i1	1.5e-133	AEB61907.1	370767	370886	+	0.579727	-17	True	Bacillus amyloliquefaciens LL3	GCA_000204275.1	CP002634.1	chromosome	0	No			bacterial chromosome
AEB65409.1	3644413	3645558	+	3ulqA00-i1	2e-139	AEB65410.1	3645542	3645661	+	0.881513	-17	True	Bacillus amyloliquefaciens LL3	GCA_000204275.1	CP002634.1	chromosome	0	No			bacterial chromosome
AEK87508.1	370869	372017	+	3ulqA00-i1	1.5e-133	AEK87509.1	372001	372120	+	0.579727	-17	True	Bacillus amyloliquefaciens XH7	GCA_000221645.1	CP002927.1	chromosome	0	No			bacterial chromosome
AEK90983.1	3599253	3600398	+	3ulqA00-i1	2e-139	AEK90984.1	3600382	3600501	+	0.881513	-17	True	Bacillus amyloliquefaciens XH7	GCA_000221645.1	CP002927.1	chromosome	0	No			bacterial chromosome
AEP85300.1	545390	546538	+	3ulqA00-i1	1.4e-127	AEP85301.1	546522	546644	+	0.982225	-17	True	Bacillus subtilis subsp. spizizenii TU-B-10	GCA_000227465.1	CP002905.1	chromosome	0	No			bacterial chromosome
AEP89449.1	420180	421328	+	3ulqA00-i1	6.4e-129	AEP89450.1	421312	421434	+	0.982225	-17	True	Bacillus subtilis subsp. subtilis str. RO-NN-1	GCA_000227485.1	CP002906.1	chromosome	0	No			bacterial chromosome
AFI26932.1	424477	425625	+	3ulqA00-i1	3.3e-128	AFI26933.1	425609	425731	+	0.989263	-17	True	Bacillus sp. JS	GCA_000259365.1	CP003492.1	chromosome	0	No			bacterial chromosome
AFI30364.1	3743544	3744689	+	3ulqA00-i1	4.2e-143	AFI30365.1	3744673	3744792	+	0.845136	-17	True	Bacillus sp. JS	GCA_000259365.1	CP003492.1	chromosome	0	No			bacterial chromosome
AFJ60446.1	382926	384074	+	3ulqA00-i1	3.9e-132	AFJ60447.1	384058	384177	+	0.474977	-17	True	Bacillus amyloliquefaciens Y2	GCA_000262385.1	CP003332.1	chromosome	0	No			bacterial chromosome
AFQ59597.1	3777443	3778588	+	3ulqA00-i1	2.1e-158	AFQ59598.1	3778572	3778691	+	0.907989	-17	True	Bacillus subtilis QB928	GCA_000293765.1	CP003783.1	chromosome	0	No			bacterial chromosome
AFZ89391.1	392070	393218	+	3ulqA00-i1	4.4e-132	AFZ89392.1	393202	393321	+	0.474977	-17	True	Bacillus velezensis AS43.3	GCA_000319475.1	CP003838.1	chromosome	0	No			bacterial chromosome
AFZ92546.1	3601503	3602648	+	3ulqA00-i1	7.2e-138	AFZ92547.1	3602632	3602751	+	0.864693	-17	True	Bacillus velezensis AS43.3	GCA_000319475.1	CP003838.1	chromosome	0	No			bacterial chromosome
AGA20783.1	359655	360800	-	3ulqA00-i1	3.6e-157	AGA20784.1	359552	359671	-	0.907989	-17	True	Bacillus subtilis subsp. subtilis str. BSP1	GCA_000321395.1	CP003695.1	chromosome	0	No			bacterial chromosome
AGA23719.1	3610818	3611966	-	3ulqA00-i1	2.3e-128	AGA23718.1	3610712	3610834	-	0.982225	-17	True	Bacillus subtilis subsp. subtilis str. BSP1	GCA_000321395.1	CP003695.1	chromosome	0	No			bacterial chromosome
AGF25858.1	332681	333826	-	3ulqA00-i1	1.4e-138	AGF25857.1	332578	332697	-	0.871963	-17	True	Bacillus amyloliquefaciens IT-45	GCA_000242855.2	CP004065.1	chromosome	0	No			bacterial chromosome
AGF29019.1	3548825	3549973	-	3ulqA00-i1	3.9e-132	AGF29018.1	3548722	3548841	-	0.474977	-17	True	Bacillus amyloliquefaciens IT-45	GCA_000242855.2	CP004065.1	chromosome	0	No			bacterial chromosome
AGG59721.1	428829	429977	+	3ulqA00-i1	3.7e-129	AGG59722.1	429961	430083	+	0.982225	-17	True	Bacillus subtilis subsp. subtilis 6051-HGW	GCA_000344745.1	CP003329.1	chromosome	0	No			bacterial chromosome
AGG63159.1	3846006	3847151	+	3ulqA00-i1	2.1e-158	AGG63160.1	3847135	3847254	+	0.907989	-17	True	Bacillus subtilis subsp. subtilis 6051-HGW	GCA_000344745.1	CP003329.1	chromosome	0	No			bacterial chromosome
AGI27646.1	419913	421061	+	3ulqA00-i1	6.4e-129	AGI27647.1	421045	421167	+	0.982225	-17	True	Bacillus subtilis subsp. subtilis str. BAB-1	GCA_000349795.1	CP004405.1	chromosome	0	No			bacterial chromosome
AGI30901.1	3647831	3648976	+	3ulqA00-i1	8.2e-157	AGI30902.1	3648960	3649079	+	0.907989	-17	True	Bacillus subtilis subsp. subtilis str. BAB-1	GCA_000349795.1	CP004405.1	chromosome	0	No			bacterial chromosome
AGZ55079.1	396119	397267	+	3ulqA00-i1	8.3e-131	AGZ55080.1	397251	397370	+	0.474977	-17	True	Bacillus amyloliquefaciens CC178	GCA_000494835.1	CP006845.1	chromosome	0	No			bacterial chromosome
AGZ58295.1	3564588	3565733	+	3ulqA00-i1	1e-137	AGZ58296.1	3565717	3565836	+	0.884736	-17	True	Bacillus amyloliquefaciens CC178	GCA_000494835.1	CP006845.1	chromosome	0	No			bacterial chromosome
AHA76343.1	428823	429971	+	3ulqA00-i1	3.7e-129	AHA76344.1	429955	430077	+	0.982225	-17	True	Bacillus subtilis PY79	GCA_000497485.1	CP006881.1	chromosome	0	No			bacterial chromosome
AHC40952.1	418554	419702	+	3ulqA00-i1	6.6e-132	AHC40953.1	419686	419805	+	0.474977	-17	True	Bacillus amyloliquefaciens LFB112	GCA_000508265.1	CP006952.1	chromosome	0	No			bacterial chromosome
AHK47996.1	405143	406291	+	3ulqA00-i1	4.4e-132	AHK47997.1	406275	406394	+	0.474977	-17	True	Bacillus velezensis TrigoCor1448	GCA_000583065.1	CP007244.1	chromosome	0	No			bacterial chromosome
AHK50941.1	3600269	3601414	+	3ulqA00-i1	2.6e-138	AHK50942.1	3601398	3601517	+	0.864693	-17	True	Bacillus velezensis TrigoCor1448	GCA_000583065.1	CP007244.1	chromosome	0	No			bacterial chromosome
AHZ14388.1	380352	381500	+	3ulqA00-i1	4.8e-132	AHZ14389.1	381484	381603	+	0.472991	-17	True	Bacillus velezensis SQR9	GCA_000685725.1	CP006890.1	chromosome	0	No			bacterial chromosome
AHZ17749.1	3768532	3769677	+	3ulqA00-i1	1.6e-137	AHZ17750.1	3769661	3769780	+	0.864693	-17	True	Bacillus velezensis SQR9	GCA_000685725.1	CP006890.1	chromosome	0	No			bacterial chromosome
AIC38754.1	428826	429974	+	3ulqA00-i1	3.7e-129	AIC38755.1	429958	430080	+	0.982225	-17	True	Bacillus subtilis subsp. subtilis str. JH642 substr. AG174	GCA_000699465.1	CP007800.1	chromosome	0	No			bacterial chromosome
AIC42228.1	3818768	3819913	+	3ulqA00-i1	2.1e-158	AIC42229.1	3819897	3820016	+	0.907989	-17	True	Bacillus subtilis subsp. subtilis str. JH642 substr. AG174	GCA_000699465.1	CP007800.1	chromosome	0	No			bacterial chromosome
AIC42986.1	428826	429974	+	3ulqA00-i1	3.7e-129	AIC42987.1	429958	430080	+	0.982225	-17	True	Bacillus subtilis subsp. subtilis str. AG1839	GCA_000699525.1	CP008698.1	chromosome	0	No			bacterial chromosome
AIC46459.1	3824039	3825184	+	3ulqA00-i1	2.1e-158	AIC46460.1	3825168	3825287	+	0.907989	-17	True	Bacillus subtilis subsp. subtilis str. AG1839	GCA_000699525.1	CP008698.1	chromosome	0	No			bacterial chromosome
AIC97004.1	416807	417955	+	3ulqA00-i1	6.4e-129	AIC97005.1	417939	418061	+	0.982225	-17	True	Bacillus subtilis subsp. subtilis str. OH 131.1	GCA_000706705.1	CP007409.1	chromosome	0	No			bacterial chromosome
AID00045.1	3667467	3668612	+	3ulqA00-i1	1.5e-156	AID00046.1	3668596	3668715	+	0.907989	-17	True	Bacillus subtilis subsp. subtilis str. OH 131.1	GCA_000706705.1	CP007409.1	chromosome	0	No			bacterial chromosome
AII34500.1	412387	413535	+	3ulqA00-i1	3.7e-129	AII34501.1	413519	413641	+	0.982225	-17	True	Bacillus subtilis TO-A	GCA_000737405.1	CP005997.1	chromosome	0	No			bacterial chromosome
AII37459.1	3690637	3691782	+	3ulqA00-i1	2.1e-158	AII38176.1	3691766	3691885	+	0.907989	-17	True	Bacillus subtilis TO-A	GCA_000737405.1	CP005997.1	chromosome	0	No			bacterial chromosome
AIU80539.1	377488	378636	+	3ulqA00-i1	3.9e-132	AIU80540.1	378620	378739	+	0.474977	-17	True	Bacillus velezensis	GCA_000769555.1	CP009679.1	chromosome	0	No			bacterial chromosome
AIU83633.1	3647212	3648357	+	3ulqA00-i1	1.4e-137	AIU83634.1	3648341	3648460	+	0.871963	-17	True	Bacillus velezensis	GCA_000769555.1	CP009679.1	chromosome	0	No			bacterial chromosome
AIW28717.1	427505	428653	+	3ulqA00-i1	4.4e-132	AIW28718.1	428637	428756	+	0.474977	-17	True	Bacillus subtilis	GCA_000772205.1	CP009611.1	chromosome	0	No			bacterial chromosome
AIW31633.1	3631184	3632329	+	3ulqA00-i1	3.5e-138	AIW31634.1	3632313	3632432	+	0.884736	-17	True	Bacillus subtilis	GCA_000772205.1	CP009611.1	chromosome	0	No			bacterial chromosome
AIX06094.1	387374	388522	+	3ulqA00-i1	3.7e-129	AIX06095.1	388506	388628	+	0.982225	-17	True	Bacillus subtilis	GCA_000782835.1	CP009796.1	chromosome	0	No			bacterial chromosome
AIX09375.1	3693575	3694720	+	3ulqA00-i1	1.6e-156	AIX09376.1	3694704	3694823	+	0.907989	-17	True	Bacillus subtilis	GCA_000782835.1	CP009796.1	chromosome	0	No			bacterial chromosome
AIY91657.1	428838	429986	+	3ulqA00-i1	3.7e-129	AIY91658.1	429970	430092	+	0.982225	-17	True	Bacillus subtilis subsp. subtilis str. 168	GCA_000789275.1	CP010052.1	chromosome	0	No			bacterial chromosome
AIY95060.1	3846014	3847159	+	3ulqA00-i1	2.1e-158	AIY95061.1	3847143	3847262	+	0.907989	-17	True	Bacillus subtilis subsp. subtilis str. 168	GCA_000789275.1	CP010052.1	chromosome	0	No			bacterial chromosome
AIY95966.1	428840	429988	+	3ulqA00-i1	3.7e-129	AIY95967.1	429972	430094	+	0.982225	-17	True	Bacillus subtilis	GCA_000789295.1	CP010053.1	chromosome	0	No			bacterial chromosome
AIY99370.1	3845767	3846912	+	3ulqA00-i1	2.1e-158	AIY99371.1	3846896	3847015	+	0.907989	-17	True	Bacillus subtilis	GCA_000789295.1	CP010053.1	chromosome	0	No			bacterial chromosome
AJC25083.1	1665400	1666548	-	3ulqA00-i1	4.4e-132	AJC25082.1	1665297	1665416	-	0.456717	-17	True	Bacillus sp. Pc3	GCA_000815145.1	CP010406.1	chromosome	0	No			bacterial chromosome
AJC25730.1	2398333	2399478	-	3ulqA00-i1	1.1e-137	AJC25729.1	2398230	2398349	-	0.864693	-17	True	Bacillus sp. Pc3	GCA_000815145.1	CP010406.1	chromosome	0	No			bacterial chromosome
AJE76765.1	182753	183898	+	3ulqA00-i1	2.4e-137	AJE76766.1	183882	184001	+	0.867773	-17	True	Bacillus sp. BH072	GCA_000827045.1	CP009938.1	chromosome	0	No			bacterial chromosome
AJE77431.1	938571	939719	+	3ulqA00-i1	3.9e-132	AJE77432.1	939703	939822	+	0.474977	-17	True	Bacillus sp. BH072	GCA_000827045.1	CP009938.1	chromosome	0	No			bacterial chromosome
AJE93056.1	428829	429977	+	3ulqA00-i1	3.7e-129	AJE93057.1	429961	430083	+	0.982225	-17	True	Bacillus subtilis subsp. subtilis	GCA_000827065.1	CP010314.1	chromosome	0	No			bacterial chromosome
AJE96438.1	3825497	3826642	+	3ulqA00-i1	2.1e-158	AJE96439.1	3826626	3826745	+	0.907989	-17	True	Bacillus subtilis subsp. subtilis	GCA_000827065.1	CP010314.1	chromosome	0	No			bacterial chromosome
AJH22779.1	367117	368265	+	3ulqA00-i1	3.9e-132	AJH22780.1	368249	368368	+	0.474977	-17	True	Bacillus velezensis	GCA_000833005.1	CP010556.1	chromosome	0	No			bacterial chromosome
AJK64158.1	217928	219076	+	3ulqA00-i1	4.4e-132	AJK64159.1	219060	219179	+	0.474977	-17	True	Bacillus amyloliquefaciens KHG19	GCA_000835145.1	CP007242.1	chromosome	0	No			bacterial chromosome
AJK67138.1	3419958	3421103	+	3ulqA00-i1	3.5e-138	AJK67139.1	3421087	3421206	+	0.868260	-17	True	Bacillus amyloliquefaciens KHG19	GCA_000835145.1	CP007242.1	chromosome	0	No			bacterial chromosome
AJO57073.1	199543	200691	+	3ulqA00-i1	8.5e-128	AJO57074.1	200675	200797	+	0.982225	-17	True	Bacillus sp. YP1	GCA_000877815.1	CP010014.1	chromosome	0	No			bacterial chromosome
AJO60111.1	3482344	3483489	+	3ulqA00-i1	3.6e-157	AJO60112.1	3483473	3483592	+	0.907989	-17	True	Bacillus sp. YP1	GCA_000877815.1	CP010014.1	chromosome	0	No			bacterial chromosome
AJW85193.1	1600227	1601372	+	3ulqA00-i1	7.2e-155	AJW85194.1	1601356	1601475	+	0.900360	-17	True	Bacillus intestinalis	GCA_000959025.1	CP011051.1	chromosome	0	No			bacterial chromosome
AJW85898.1	2388797	2389945	+	3ulqA00-i1	1.4e-127	AJW85899.1	2389929	2390051	+	0.982225	-17	True	Bacillus intestinalis	GCA_000959025.1	CP011051.1	chromosome	0	No			bacterial chromosome
AKC45907.1	428828	429976	+	3ulqA00-i1	3.7e-129	AKC45908.1	429960	430082	+	0.982225	-17	True	Bacillus subtilis KCTC 1028 = ATCC 6051a	GCA_000971925.1	CP011115.1	chromosome	0	No			bacterial chromosome
AKC49315.1	3846029	3847174	+	3ulqA00-i1	2.1e-158	AKC49316.1	3847158	3847277	+	0.907989	-17	True	Bacillus subtilis KCTC 1028 = ATCC 6051a	GCA_000971925.1	CP011115.1	chromosome	0	No			bacterial chromosome
AKD21035.1	367701	368849	+	3ulqA00-i1	3.9e-132	AKD21036.1	368833	368952	+	0.474977	-17	True	Bacillus velezensis	GCA_000973485.1	CP011278.1	chromosome	0	No			bacterial chromosome
AKD28496.1	413922	415070	+	3ulqA00-i1	6.6e-132	AKD28497.1	415054	415173	+	0.474977	-17	True	Bacillus velezensis NJN-6	GCA_000973585.1	CP007165.1	chromosome	0	No			bacterial chromosome
AKD31712.1	3719343	3720488	+	3ulqA00-i1	1.1e-132	AKD31713.1	3720472	3720591	+	0.644506	-17	True	Bacillus velezensis NJN-6	GCA_000973585.1	CP007165.1	chromosome	0	No			bacterial chromosome
AKD33778.1	403915	405063	+	3ulqA00-i1	6.4e-129	AKD33779.1	405047	405169	+	0.982225	-17	True	Bacillus subtilis HJ5	GCA_000973605.1	CP007173.1	chromosome	0	No			bacterial chromosome
AKD36962.1	3636765	3637910	+	3ulqA00-i1	6.3e-157	AKD36963.1	3637894	3638013	+	0.907989	-17	True	Bacillus subtilis HJ5	GCA_000973605.1	CP007173.1	chromosome	0	No			bacterial chromosome
AKE22194.1	421242	422390	+	3ulqA00-i1	3.7e-129	AKE22195.1	422374	422496	+	0.982225	-17	True	Bacillus sp. LM 4-2	GCA_000978495.1	CP011101.1	chromosome	0	No			bacterial chromosome
AKF29377.1	379053	380201	+	3ulqA00-i1	3.9e-132	AKF29378.1	380185	380304	+	0.474977	-17	True	Bacillus velezensis	GCA_000987825.1	CP011346.1	chromosome	0	intact(150)	1-4098640	PHAGE_Bacill_SPbeta_NC_001884(97)	intact prophage
AKF78116.1	349928	351019	-	3ulqA00-i1	3e-129	AKF74977.1	349825	349944	-	0.884736	-17	True	Bacillus velezensis	GCA_000988345.1	CP011347.1	chromosome	0	No			bacterial chromosome
AKF77773.1	3614678	3615826	-	3ulqA00-i1	4.4e-132	AKF77772.1	3614575	3614694	-	0.474977	-17	True	Bacillus velezensis	GCA_000988345.1	CP011347.1	chromosome	0	No			bacterial chromosome
AKI90846.1	421099	422247	+	3ulqA00-i1	2.3e-128	AKI90847.1	422231	422353	+	0.982225	-17	True	Bacillus subtilis	GCA_001015095.1	CP011534.1	chromosome	0	No			bacterial chromosome
AKI93906.1	3670013	3671158	+	3ulqA00-i1	6.4e-156	AKI93907.1	3671142	3671261	+	0.906797	-17	True	Bacillus subtilis	GCA_001015095.1	CP011534.1	chromosome	0	No			bacterial chromosome
AKL74977.1	402258	403406	+	3ulqA00-i1	4.4e-132	AKL74978.1	403390	403509	+	0.474977	-17	True	Bacillus velezensis	GCA_001023595.1	CP011686.1	chromosome	0	No			bacterial chromosome
AKL78197.1	3655725	3656870	+	3ulqA00-i1	3.5e-138	AKL78198.1	3656854	3656973	+	0.884736	-17	True	Bacillus velezensis	GCA_001023595.1	CP011686.1	chromosome	0	No			bacterial chromosome
AKN12457.1	1381462	1382610	+	3ulqA00-i1	3.7e-129	AKN12458.1	1382594	1382716	+	0.982225	-17	True	Bacillus subtilis	GCA_001037985.1	CP011882.1	chromosome	0	No			bacterial chromosome
ALS83427.1	3192276	3193424	-	3ulqA00-i1	6.4e-129	ALS83426.1	3192170	3192292	-	0.982225	-17	True	Bacillus subtilis subsp. subtilis	GCA_001465815.1	CP013654.1	chromosome	0	No			bacterial chromosome
ALS84149.1	3989093	3990238	-	3ulqA00-i1	6.3e-157	ALS84148.1	3988990	3989109	-	0.907989	-17	True	Bacillus subtilis subsp. subtilis	GCA_001465815.1	CP013654.1	chromosome	0	No			bacterial chromosome
ALV03715.1	3270048	3271196	+	3ulqA00-i1	6.6e-132	ALV03716.1	3271180	3271299	+	0.474977	-17	True	Bacillus amyloliquefaciens	GCA_001483885.1	CP013727.1	chromosome	0	No			bacterial chromosome
AMA51094.1	381733	382881	+	3ulqA00-i1	1.1e-128	AMA51095.1	382865	382987	+	0.984573	-17	True	Bacillus subtilis subsp. inaquosorum	GCA_001534785.1	CP013984.1	chromosome	0	No			bacterial chromosome
AMA54259.1	3735661	3736806	+	3ulqA00-i1	4.5e-155	AMA54260.1	3736790	3736909	+	0.900360	-17	True	Bacillus subtilis subsp. inaquosorum	GCA_001534785.1	CP013984.1	chromosome	0	No			bacterial chromosome
AMB22805.1	428827	429975	+	3ulqA00-i1	3.7e-129	AMB22806.1	429959	430081	+	0.982225	-17	True	Bacillus subtilis subsp. subtilis	GCA_001541905.1	CP014166.1	chromosome	0	No			bacterial chromosome
AMB25992.1	3686680	3687825	+	3ulqA00-i1	2.1e-158	AMB25993.1	3687809	3687928	+	0.907989	-17	True	Bacillus subtilis subsp. subtilis	GCA_001541905.1	CP014166.1	chromosome	0	No			bacterial chromosome
AME06446.1	1857336	1858484	-	3ulqA00-i1	3.9e-133	AME06445.1	1857233	1857352	-	0.522290	-17	True	Bacillus sp. SDLI1	GCA_001553895.1	CP013950.1	chromosome	0	intact(150)	1-4132387	PHAGE_Bacill_SPbeta_NC_001884(103)	intact prophage
AMK71022.1	425408	426556	+	3ulqA00-i1	6.4e-129	AMK71023.1	426540	426662	+	0.982225	-17	True	Bacillus subtilis subsp. natto	GCA_001565875.1	CP014471.1	chromosome	0	No			bacterial chromosome
AMK74247.1	3732891	3734036	+	3ulqA00-i1	3.4e-158	AMK74248.1	3734020	3734139	+	0.907989	-17	True	Bacillus subtilis subsp. natto	GCA_001565875.1	CP014471.1	chromosome	0	No			bacterial chromosome
AMP32740.1	2578574	2579722	-	3ulqA00-i1	3.9e-132	AMP32739.1	2578471	2578590	-	0.474977	-17	True	Bacillus amyloliquefaciens	GCA_001586105.1	CP014700.1	chromosome	0	No			bacterial chromosome
AMP34132.1	3594157	3595248	+	3ulqA00-i1	1.2e-129	AMP33672.1	3595232	3595351	+	0.871963	-17	True	Bacillus amyloliquefaciens	GCA_001586105.1	CP014700.1	chromosome	0	No			bacterial chromosome
AMQ70049.1	2614978	2616126	+	3ulqA00-i1	3.6e-132	AMQ70050.1	2616110	2616229	+	0.474977	-17	True	Bacillus amyloliquefaciens UMAF6639	GCA_001593765.1	CP006058.1	chromosome	0	No			bacterial chromosome
AMQ69439.1	1824034	1825179	+	3ulqA00-i1	3.5e-138	AMQ71453.1	1825163	1825282	+	0.864693	-17	True	Bacillus amyloliquefaciens UMAF6639	GCA_001593765.1	CP006058.1	chromosome	0	No			bacterial chromosome
AMQ72144.1	351873	353018	+	3ulqA00-i1	2.4e-137	AMQ72145.1	353002	353121	+	0.868260	-17	True	Bacillus amyloliquefaciens UMAF6614	GCA_001593785.1	CP006960.1	chromosome	0	No			bacterial chromosome
AMQ72860.1	1113022	1114170	+	3ulqA00-i1	3.9e-132	AMQ72861.1	1114154	1114273	+	0.474977	-17	True	Bacillus amyloliquefaciens UMAF6614	GCA_001593785.1	CP006960.1	chromosome	0	No			bacterial chromosome
AMR48355.1	3716487	3717635	-	3ulqA00-i1	6.4e-129	AMR48354.1	3716381	3716503	-	0.982225	-17	True	Bacillus subtilis subsp. subtilis	GCA_001596535.1	CP014858.1	chromosome	0	No			bacterial chromosome
AMR49192.1	401990	403138	+	3ulqA00-i1	4.4e-132	AMR49193.1	403122	403241	+	0.456717	-17	True	Bacillus amyloliquefaciens	GCA_001596755.1	CP014783.1	chromosome	0	No			bacterial chromosome
AMR52542.1	3637183	3638274	+	3ulqA00-i1	1.1e-128	AMR52076.1	3638258	3638377	+	0.864693	-17	True	Bacillus amyloliquefaciens	GCA_001596755.1	CP014783.1	chromosome	0	No			bacterial chromosome
AMS45931.1	428695	429843	+	3ulqA00-i1	3.7e-129	AMS45932.1	429827	429949	+	0.982225	-17	True	Bacillus subtilis	GCA_001604995.1	CP015004.1	chromosome	0	No			bacterial chromosome
AMS49317.1	3825596	3826741	+	3ulqA00-i1	2.1e-158	AMS49318.1	3826725	3826844	+	0.907989	-17	True	Bacillus subtilis	GCA_001604995.1	CP015004.1	chromosome	0	No			bacterial chromosome
ANB47118.1	1593018	1594166	-	3ulqA00-i1	4.4e-132	ANB47117.1	1592915	1593034	-	0.456717	-17	True	Bacillus velezensis	GCA_001593395.2	CP015443.1	chromosome	0	No			bacterial chromosome
ANB47813.1	2366648	2367739	-	3ulqA00-i1	8.8e-129	ANB47812.1	2366545	2366664	-	0.864693	-17	True	Bacillus velezensis	GCA_001593395.2	CP015443.1	chromosome	0	No			bacterial chromosome
ANB82646.1	221287	222435	+	3ulqA00-i1	4.4e-132	ANB82647.1	222419	222538	+	0.474977	-17	True	Bacillus velezensis	GCA_001634675.1	CP015417.1	chromosome	0	No			bacterial chromosome
ANB85982.1	3346507	3347598	+	3ulqA00-i1	3e-129	ANB85412.1	3347582	3347701	+	0.884736	-17	True	Bacillus velezensis	GCA_001634675.1	CP015417.1	chromosome	0	No			bacterial chromosome
ANJ29451.1	410798	411946	+	3ulqA00-i1	3.7e-129	ANJ29452.1	411930	412052	+	0.982225	-17	True	Bacillus subtilis subsp. subtilis	GCA_001660525.1	CP015975.1	chromosome	0	No			bacterial chromosome
ANJ32509.1	3507314	3508459	+	3ulqA00-i1	2.1e-158	ANJ32510.1	3508443	3508562	+	0.907989	-17	True	Bacillus subtilis subsp. subtilis	GCA_001660525.1	CP015975.1	chromosome	0	No			bacterial chromosome
ANS37215.1	396961	398109	+	3ulqA00-i1	4.4e-132	ANS37216.1	398093	398212	+	0.474977	-17	True	Bacillus velezensis	GCA_001685645.1	CP016371.1	chromosome	0	No			bacterial chromosome
ANU28972.1	373943	375091	+	3ulqA00-i1	4.4e-132	ANU28973.1	375075	375194	+	0.474977	-17	True	Bacillus velezensis	GCA_001687745.1	CP015911.1	chromosome	0	No			bacterial chromosome
ANX06381.1	764962	766107	-	3ulqA00-i1	2.1e-158	ANX06380.1	764859	764978	-	0.907989	-17	True	Bacillus subtilis subsp. subtilis	GCA_001697265.1	CP015375.1	chromosome	0	No			bacterial chromosome
ANX09787.1	4177862	4179010	-	3ulqA00-i1	3.7e-129	ANX09786.1	4177756	4177878	-	0.982225	-17	True	Bacillus subtilis subsp. subtilis	GCA_001697265.1	CP015375.1	chromosome	0	No			bacterial chromosome
AOA09669.1	428293	429441	+	3ulqA00-i1	3.7e-129	AOA09670.1	429425	429547	+	0.982225	-17	True	Bacillus subtilis subsp. subtilis	GCA_001703495.1	CP016852.1	chromosome	0	No			bacterial chromosome
AOA13069.1	3845321	3846466	+	3ulqA00-i1	2.1e-158	AOA13070.1	3846450	3846569	+	0.907989	-17	True	Bacillus subtilis subsp. subtilis	GCA_001703495.1	CP016852.1	chromosome	0	No			bacterial chromosome
AOA53031.1	427045	428193	+	3ulqA00-i1	6.4e-129	AOA53032.1	428177	428299	+	0.982225	-17	True	Bacillus subtilis	GCA_001704095.1	CP016894.1	chromosome	0	No			bacterial chromosome
AOA56528.1	3860960	3862105	+	3ulqA00-i1	1.5e-156	AOA56529.1	3862089	3862208	+	0.907989	-17	True	Bacillus subtilis	GCA_001704095.1	CP016894.1	chromosome	0	No			bacterial chromosome
AOC89898.1	420476	421624	+	3ulqA00-i1	1.3e-133	AOC89899.1	421608	421727	+	0.579727	-17	True	Bacillus amyloliquefaciens	GCA_001705195.1	CP016913.1	chromosome	0	No			bacterial chromosome
AOC92822.1	3351153	3352298	+	3ulqA00-i1	5.6e-134	AOC92823.1	3352282	3352401	+	0.567000	-17	True	Bacillus amyloliquefaciens	GCA_001705195.1	CP016913.1	chromosome	0	No			bacterial chromosome
AOL25571.1	543419	544564	-	3ulqA00-i1	4.8e-156	AOL25570.1	543316	543435	-	0.907989	-17	True	Bacillus sp. FJAT-14266	GCA_001719225.1	CP017072.1	chromosome	0	No			bacterial chromosome
AOL28737.1	3842688	3843836	-	3ulqA00-i1	6.4e-129	AOL28736.1	3842582	3842704	-	0.982225	-17	True	Bacillus sp. FJAT-14266	GCA_001719225.1	CP017072.1	chromosome	0	No			bacterial chromosome
AOL31480.1	2511757	2512902	+	3ulqA00-i1	4.8e-156	AOL31481.1	2512886	2513005	+	0.907989	-17	True	Bacillus gibsonii	GCA_001719185.1	CP017070.1	chromosome	0	No			bacterial chromosome
AOL32181.1	3300827	3301975	+	3ulqA00-i1	6.4e-129	AOL32182.1	3301959	3302081	+	0.982225	-17	True	Bacillus gibsonii	GCA_001719185.1	CP017070.1	chromosome	0	No			bacterial chromosome
AOL96180.1	428286	429434	+	3ulqA00-i1	3.7e-129	AOL96181.1	429418	429540	+	0.982225	-17	True	Bacillus subtilis	GCA_001720505.1	CP017112.1	chromosome	0	No			bacterial chromosome
AOL99624.1	3803921	3805066	+	3ulqA00-i1	1.5e-156	AOL99625.1	3805050	3805169	+	0.907989	-17	True	Bacillus subtilis	GCA_001720505.1	CP017112.1	chromosome	0	No			bacterial chromosome
AOO60365.1	379287	380435	+	3ulqA00-i1	3.9e-132	AOO60366.1	380419	380538	+	0.474977	-17	True	Bacillus velezensis	GCA_001723585.1	CP016395.1	chromosome	0	No			bacterial chromosome
AOO63789.1	3666574	3667665	+	3ulqA00-i1	1.1e-129	AOO63323.1	3667649	3667768	+	0.899514	-17	True	Bacillus velezensis	GCA_001723585.1	CP016395.1	chromosome	0	No			bacterial chromosome
AOR96749.1	425524	426672	+	3ulqA00-i1	6.4e-129	AOR96750.1	426656	426778	+	0.982225	-17	True	Bacillus subtilis	GCA_001746575.1	CP017314.1	chromosome	0	No			bacterial chromosome
AOS00130.1	3631110	3632255	+	3ulqA00-i1	3.4e-158	AOS00131.1	3632239	3632358	+	0.907989	-17	True	Bacillus subtilis	GCA_001746575.1	CP017314.1	chromosome	0	No			bacterial chromosome
AOS66558.1	467274	468422	+	3ulqA00-i1	1.4e-128	AOS66559.1	468406	468528	+	0.982225	-17	True	Bacillus subtilis	GCA_001747445.1	CP015222.1	chromosome	0	No			bacterial chromosome
AOS69831.1	3806100	3807245	+	3ulqA00-i1	2.2e-156	AOS69832.1	3807229	3807348	+	0.907989	-17	True	Bacillus subtilis	GCA_001747445.1	CP015222.1	chromosome	0	No			bacterial chromosome
AOT99927.1	383217	384365	+	3ulqA00-i1	6.6e-132	AOT99928.1	384349	384468	+	0.474977	-17	True	Bacillus velezensis	GCA_001752685.2	CP014990.2	chromosome	0	No			bacterial chromosome
AOU03143.2	3568366	3569511	+	3ulqA00-i1	7.3e-138	AOU02682.1	3569495	3569614	+	0.899514	-17	True	Bacillus velezensis	GCA_001752685.2	CP014990.2	chromosome	0	No			bacterial chromosome
AOY05307.1	1540282	1541427	+	3ulqA00-i1	6.1e-143	AOY05308.1	1541411	1541530	+	0.836491	-17	True	Bacillus subtilis	GCA_001808235.1	CP017676.1	chromosome	0	No			bacterial chromosome
AOY06026.1	2333435	2334583	+	3ulqA00-i1	6.4e-129	AOY06027.1	2334567	2334689	+	0.982225	-17	True	Bacillus subtilis	GCA_001808235.1	CP017676.1	chromosome	0	No			bacterial chromosome
APA01384.1	391916	393064	+	3ulqA00-i1	3.9e-132	APA01385.1	393048	393167	+	0.474977	-17	True	Bacillus velezensis	GCA_001857985.1	CP017775.1	chromosome	0	No			bacterial chromosome
APA05018.1	3846447	3847538	+	3ulqA00-i1	9.6e-129	APA04521.1	3847522	3847641	+	0.867773	-17	True	Bacillus velezensis	GCA_001857985.1	CP017775.1	chromosome	0	No			bacterial chromosome
APB80911.1	380592	381740	+	3ulqA00-i1	3.9e-132	APB80912.1	381724	381843	+	0.474977	-17	True	Bacillus amyloliquefaciens	GCA_001874385.1	CP017953.1	chromosome	0	No			bacterial chromosome
APH34440.1	395162	396310	+	3ulqA00-i1	4.4e-132	APH34441.1	396294	396413	+	0.472991	-17	True	Bacillus subtilis	GCA_001889385.1	CP018295.1	chromosome	0	No			bacterial chromosome
APH38001.1	3769732	3770823	+	3ulqA00-i1	1.1e-128	APH37507.1	3770807	3770926	+	0.864693	-17	True	Bacillus subtilis	GCA_001889385.1	CP018295.1	chromosome	0	No			bacterial chromosome
APH47790.1	949209	950357	-	3ulqA00-i1	3.9e-132	APH47789.1	949106	949225	-	0.474977	-17	True	Bacillus amyloliquefaciens	GCA_001889285.1	CP018152.1	chromosome	0	No			bacterial chromosome
APH50543.1	1677811	1678902	-	3ulqA00-i1	2.5e-129	APH48439.1	1677708	1677827	-	0.871963	-17	True	Bacillus amyloliquefaciens	GCA_001889285.1	CP018152.1	chromosome	0	No			bacterial chromosome
APH66593.1	710452	711597	+	3ulqA00-i1	1.1e-156	APH66594.1	711581	711700	+	0.907989	-17	True	Bacillus subtilis	GCA_001889625.1	CP018173.1	chromosome	0	No			bacterial chromosome
APH67304.1	1511600	1512748	+	3ulqA00-i1	1.4e-127	APH67305.1	1512732	1512854	+	0.982225	-17	True	Bacillus subtilis	GCA_001889625.1	CP018173.1	chromosome	0	No			bacterial chromosome
API43965.1	2994868	2996013	+	3ulqA00-i1	3.4e-158	API43966.1	2995997	2996116	+	0.907989	-17	True	Bacillus subtilis	GCA_001890405.1	CP018184.1	chromosome	0	No			bacterial chromosome
API44681.1	3809510	3810658	+	3ulqA00-i1	6.4e-129	API44682.1	3810642	3810764	+	0.982225	-17	True	Bacillus subtilis	GCA_001890405.1	CP018184.1	chromosome	0	No			bacterial chromosome
API96218.1	1858631	1859779	-	3ulqA00-i1	6.4e-129	API96217.1	1858525	1858647	-	0.982225	-17	True	Bacillus subtilis	GCA_001902555.1	CP017763.1	chromosome	0	No			bacterial chromosome
API96931.1	2671689	2672834	-	3ulqA00-i1	3.4e-158	API96930.1	2671586	2671705	-	0.907989	-17	True	Bacillus subtilis	GCA_001902555.1	CP017763.1	chromosome	0	No			bacterial chromosome
APQ50336.1	2078884	2080032	-	3ulqA00-i1	4.4e-132	APQ50335.1	2078781	2078900	-	0.474977	-17	True	Bacillus amyloliquefaciens	GCA_001922005.1	CP018200.1	chromosome	0	No			bacterial chromosome
AQP95900.1	1601975	1603123	-	3ulqA00-i1	4.4e-132	AQP95899.1	1601872	1601991	-	0.474977	-17	True	Bacillus sp. 275	GCA_001999205.1	CP019626.1	chromosome	0	No			bacterial chromosome
AQP98238.1	2384028	2385119	-	3ulqA00-i1	5.2e-129	AQP96576.1	2383925	2384044	-	0.864693	-17	True	Bacillus sp. 275	GCA_001999205.1	CP019626.1	chromosome	0	No			bacterial chromosome
AQS42848.1	422602	423750	+	3ulqA00-i1	3.9e-132	AQS42849.1	423734	423853	+	0.474977	-17	True	Bacillus velezensis	GCA_002005345.1	CP019040.1	chromosome	0	No			bacterial chromosome
AQS46338.1	3714423	3715514	+	3ulqA00-i1	2.5e-129	AQS45844.1	3715498	3715617	+	0.899514	-17	True	Bacillus velezensis	GCA_002005345.1	CP019040.1	chromosome	0	No			bacterial chromosome
AQZ74520.1	3453281	3454429	-	3ulqA00-i1	4.4e-132	AQZ74519.1	3453178	3453297	-	0.474977	-17	True	Bacillus velezensis	GCA_002057535.1	CP018007.1	chromosome	0	No			bacterial chromosome
AQZ89284.1	428872	430020	+	3ulqA00-i1	3.7e-129	AQZ89285.1	430004	430126	+	0.982225	-17	True	Bacillus subtilis	GCA_002055965.1	CP020102.1	chromosome	0	No			bacterial chromosome
AQZ92624.1	3846041	3847186	+	3ulqA00-i1	2.1e-158	AQZ92625.1	3847170	3847289	+	0.907989	-17	True	Bacillus subtilis	GCA_002055965.1	CP020102.1	chromosome	0	No			bacterial chromosome
ARB32138.1	397291	398439	+	3ulqA00-i1	4.4e-132	ARB32139.1	398423	398542	+	0.474977	-17	True	Bacillus velezensis	GCA_002072695.1	CP020375.1	chromosome	0	No			bacterial chromosome
ARB35819.1	421472	422620	+	3ulqA00-i1	6.4e-129	ARB35820.1	422604	422726	+	0.982225	-17	True	Bacillus subtilis	GCA_002072735.1	CP020367.1	chromosome	0	No			bacterial chromosome
ARB38917.1	3716686	3717831	+	3ulqA00-i1	1.7e-143	ARB38918.1	3717815	3717934	+	0.845136	-17	True	Bacillus subtilis	GCA_002072735.1	CP020367.1	chromosome	0	No			bacterial chromosome
ARI86374.1	1788135	1789280	+	3ulqA00-i1	3.4e-158	ARI86375.1	1789264	1789383	+	0.907989	-17	True	Bacillus subtilis	GCA_002096095.1	CP020722.1	chromosome	0	No			bacterial chromosome
ARI87074.1	2601188	2602336	+	3ulqA00-i1	6.4e-129	ARI87075.1	2602320	2602442	+	0.982225	-17	True	Bacillus subtilis	GCA_002096095.1	CP020722.1	chromosome	0	No			bacterial chromosome
ARJ73154.1	164326	165471	+	3ulqA00-i1	2.7e-138	ARJ73155.1	165455	165574	+	0.868260	-17	True	Bacillus velezensis	GCA_002105595.1	CP020805.1	chromosome	0	No			bacterial chromosome
ARJ73835.1	899369	900517	+	3ulqA00-i1	4.4e-132	ARJ73836.1	900501	900620	+	0.474977	-17	True	Bacillus velezensis	GCA_002105595.1	CP020805.1	chromosome	0	No			bacterial chromosome
ARM26682.1	396880	398028	+	3ulqA00-i1	4.4e-132	ARM26683.1	398012	398131	+	0.474977	-17	True	Bacillus vallismortis	GCA_002113805.1	CP020893.1	chromosome	0	No			bacterial chromosome
ARN88595.1	3533106	3534254	-	3ulqA00-i1	4.4e-132	ARN88594.1	3533003	3533122	-	0.474977	-17	True	Bacillus velezensis	GCA_002117165.1	CP011937.1	chromosome	0	No			bacterial chromosome
ARV45451.1	2155087	2156235	-	3ulqA00-i1	1.1e-128	ARV45450.1	2154981	2155103	-	0.984573	-17	True	Bacillus subtilis	GCA_002163815.1	CP016767.1	chromosome	0	No			bacterial chromosome
ARV46175.1	2967830	2968975	-	3ulqA00-i1	4.5e-155	ARV46174.1	2967727	2967846	-	0.900360	-17	True	Bacillus subtilis	GCA_002163815.1	CP016767.1	chromosome	0	No			bacterial chromosome
ARV97306.1	426082	427230	+	3ulqA00-i1	6.4e-129	ARV97307.1	427214	427336	+	0.982225	-17	True	Bacillus subtilis subsp. subtilis	GCA_002173695.1	CP021498.1	chromosome	0	No			bacterial chromosome
ARW00646.1	3622295	3623440	+	3ulqA00-i1	2.2e-157	ARW00647.1	3623424	3623543	+	0.907989	-17	True	Bacillus subtilis subsp. subtilis	GCA_002173695.1	CP021498.1	chromosome	0	No			bacterial chromosome
ARW01389.1	426086	427234	+	3ulqA00-i1	6.4e-129	ARW01390.1	427218	427340	+	0.982225	-17	True	Bacillus subtilis subsp. subtilis	GCA_002173715.1	CP021499.1	chromosome	0	No			bacterial chromosome
ARW04714.1	3622334	3623479	+	3ulqA00-i1	2.2e-157	ARW04715.1	3623463	3623582	+	0.907989	-17	True	Bacillus subtilis subsp. subtilis	GCA_002173715.1	CP021499.1	chromosome	0	No			bacterial chromosome
ARW05463.1	437614	438762	+	3ulqA00-i1	7.5e-130	ARW05464.1	438746	438865	+	0.975891	-17	True	Bacillus atrophaeus	GCA_002173495.1	CP021500.1	chromosome	0	No			bacterial chromosome
ARW08698.1	3789417	3790559	+	3ulqA00-i1	2.9e-148	ARW08699.1	3790543	3790662	+	0.910204	-17	True	Bacillus atrophaeus	GCA_002173495.1	CP021500.1	chromosome	0	No			bacterial chromosome
ARW30034.1	463363	464511	+	3ulqA00-i1	1.4e-128	ARW30035.1	464495	464617	+	0.982225	-17	True	Bacillus subtilis subsp. subtilis	GCA_002173615.1	CP021507.1	chromosome	0	No			bacterial chromosome
ARW33613.1	3806396	3807541	+	3ulqA00-i1	2.2e-156	ARW33614.1	3807525	3807644	+	0.907989	-17	True	Bacillus subtilis subsp. subtilis	GCA_002173615.1	CP021507.1	chromosome	0	No			bacterial chromosome
ARW37512.1	381970	383118	+	3ulqA00-i1	1.5e-133	ARW37513.1	383102	383221	+	0.579727	-17	True	Bacillus amyloliquefaciens	GCA_002173635.1	CP021505.1	chromosome	0	No			bacterial chromosome
ARW40931.1	3697259	3698404	+	3ulqA00-i1	2e-139	ARW40932.1	3698388	3698507	+	0.881513	-17	True	Bacillus amyloliquefaciens	GCA_002173635.1	CP021505.1	chromosome	0	No			bacterial chromosome
ARZ56693.1	397016	398164	+	3ulqA00-i1	4.4e-132	ARZ56694.1	398148	398267	+	0.474977	-17	True	Bacillus velezensis	GCA_002192235.1	CP021495.1	chromosome	0	No			bacterial chromosome
ASB51769.1	390092	391240	+	3ulqA00-i1	6.6e-132	ASB51770.1	391224	391343	+	0.474977	-17	True	Bacillus velezensis	GCA_002201935.1	CP021888.1	chromosome	0	No			bacterial chromosome
ASB55041.1	3643804	3644949	+	3ulqA00-i1	5.2e-133	ASB55042.1	3644933	3645052	+	0.535816	-17	True	Bacillus velezensis	GCA_002201935.1	CP021888.1	chromosome	0	No			bacterial chromosome
ASB55787.1	426086	427234	+	3ulqA00-i1	6.4e-129	ASB55788.1	427218	427340	+	0.982225	-17	True	Bacillus subtilis subsp. subtilis	GCA_002201955.1	CP021889.1	chromosome	0	No			bacterial chromosome
ASB59124.1	3622320	3623465	+	3ulqA00-i1	2.2e-157	ASB59125.1	3623449	3623568	+	0.907989	-17	True	Bacillus subtilis subsp. subtilis	GCA_002201955.1	CP021889.1	chromosome	0	No			bacterial chromosome
ASB59690.1	258702	259850	+	3ulqA00-i1	3.3e-128	ASB59691.1	259834	259956	+	0.989263	-17	True	Bacillus sp. MD-5	GCA_002201875.1	CP021911.1	chromosome	0	No			bacterial chromosome
ASB62813.1	3616683	3617828	+	3ulqA00-i1	2.5e-154	ASB62814.1	3617812	3617931	+	0.900360	-17	True	Bacillus sp. MD-5	GCA_002201875.1	CP021911.1	chromosome	0	No			bacterial chromosome
ASB63889.1	400783	401931	+	3ulqA00-i1	3.9e-132	ASB63890.1	401915	402034	+	0.474977	-17	True	Bacillus velezensis	GCA_002201975.1	CP021890.1	chromosome	0	No			bacterial chromosome
ASB68369.1	423981	425129	+	3ulqA00-i1	9.3e-129	ASB68370.1	425113	425235	+	0.982225	-17	True	Bacillus subtilis subsp. subtilis	GCA_002201995.1	CP021892.1	chromosome	0	No			bacterial chromosome
ASB71896.1	3714792	3715937	+	3ulqA00-i1	2.2e-156	ASB71897.1	3715921	3716040	+	0.907989	-17	True	Bacillus subtilis subsp. subtilis	GCA_002201995.1	CP021892.1	chromosome	0	No			bacterial chromosome
ASB91956.1	439345	440493	+	3ulqA00-i1	5.6e-128	ASB91957.1	440477	440599	+	0.982225	-17	True	Bacillus subtilis subsp. subtilis	GCA_002202035.1	CP021921.1	chromosome	0	No			bacterial chromosome
ASB95301.1	3787267	3788412	+	3ulqA00-i1	3.4e-158	ASB95302.1	3788396	3788515	+	0.907989	-17	True	Bacillus subtilis subsp. subtilis	GCA_002202035.1	CP021921.1	chromosome	0	No			bacterial chromosome
ASB98224.1	420698	421846	+	3ulqA00-i1	8.5e-128	ASB98225.1	421830	421952	+	0.982225	-17	True	Bacillus subtilis	GCA_002202055.1	CP021903.1	chromosome	0	No			bacterial chromosome
ASC01310.1	3697951	3699096	+	3ulqA00-i1	3.6e-157	ASC01311.1	3699080	3699199	+	0.907989	-17	True	Bacillus subtilis	GCA_002202055.1	CP021903.1	chromosome	0	No			bacterial chromosome
ASF27607.1	381676	382824	+	3ulqA00-i1	8.7e-134	ASF27608.1	382808	382927	+	0.579727	-17	True	Bacillus amyloliquefaciens	GCA_002209305.1	CP011252.1	chromosome	0	No			bacterial chromosome
ASF30954.1	3552749	3553840	+	3ulqA00-i1	9.7e-130	ASF30484.1	3553824	3553943	+	0.881513	-17	True	Bacillus amyloliquefaciens	GCA_002209305.1	CP011252.1	chromosome	0	No			bacterial chromosome
ASF53944.1	382073	383221	+	3ulqA00-i1	6.6e-132	ASF53945.1	383205	383324	+	0.474977	-17	True	Bacillus velezensis	GCA_002205715.1	CP021976.1	chromosome	0	No			bacterial chromosome
ASF56836.1	3549884	3551029	+	3ulqA00-i1	1.1e-136	ASF56837.1	3551013	3551132	+	0.443970	-17	True	Bacillus velezensis	GCA_002205715.1	CP021976.1	chromosome	0	No			bacterial chromosome
ASK22371.1	420033	421181	+	3ulqA00-i1	6.4e-129	ASK22372.1	421165	421287	+	0.982225	-17	True	Bacillus subtilis	GCA_002216085.1	CP022287.1	chromosome	0				bacterial chromosome (not tested by Phaster)
ASK57244.1	392298	393446	+	3ulqA00-i1	3.9e-132	ASK57245.1	393430	393549	+	0.474977	-17	True	Bacillus velezensis	GCA_002216755.1	CP022341.1	chromosome	0				bacterial chromosome (not tested by Phaster)
ASK60181.1	3656401	3657546	+	3ulqA00-i1	1.4e-137	ASK60182.1	3657530	3657649	+	0.871963	-17	True	Bacillus velezensis	GCA_002216755.1	CP022341.1	chromosome	0				bacterial chromosome (not tested by Phaster)
ASP24398.1	709520	710665	+	3ulqA00-i1	3.5e-138	ASP24399.1	710649	710768	+	0.884736	-17	True	Bacillus velezensis	GCA_002237515.1	CP022531.1	chromosome	0	No			bacterial chromosome
ASP25055.1	1455541	1456689	+	3ulqA00-i1	8.3e-131	ASP25056.1	1456673	1456792	+	0.474977	-17	True	Bacillus velezensis	GCA_002237515.1	CP022531.1	chromosome	0	No			bacterial chromosome
ASS62280.1	1806220	1807368	-	3ulqA00-i1	6.6e-132	ASS62279.1	1806117	1806236	-	0.474977	-17	True	Bacillus velezensis	GCA_002243325.2	CP022654.2	chromosome	0	No			bacterial chromosome
ASS62968.1	2542750	2543895	-	3ulqA00-i1	2.2e-132	ASS62967.1	2542647	2542766	-	0.535816	-17	True	Bacillus velezensis	GCA_002243325.2	CP022654.2	chromosome	0	No			bacterial chromosome
ASS69869.1	437617	438765	+	3ulqA00-i1	7.5e-130	ASS69870.1	438749	438868	+	0.975891	-17	True	Bacillus atrophaeus	GCA_002243495.1	CP022653.1	chromosome	0	No			bacterial chromosome
ASS72988.1	3952607	3953749	+	3ulqA00-i1	6.6e-148	ASS72989.1	3953733	3953852	+	0.941345	-17	True	Bacillus atrophaeus	GCA_002243495.1	CP022653.1	chromosome	0	No			bacterial chromosome
ASU97077.1	233674	234819	-	3ulqA00-i1	2.2e-156	ASU97076.1	233571	233690	-	0.907989	-17	True	Bacillus subtilis	GCA_002269175.1	CP022890.1	chromosome	0	No			bacterial chromosome
ASV00055.1	3418008	3419156	-	3ulqA00-i1	6.4e-129	ASV00054.1	3417902	3418024	-	0.982225	-17	True	Bacillus subtilis	GCA_002269175.1	CP022890.1	chromosome	0	No			bacterial chromosome
ASV02531.1	1881530	1882675	+	3ulqA00-i1	2.2e-156	ASV02532.1	1882659	1882778	+	0.907989	-17	True	Bacillus subtilis	GCA_002269195.1	CP022891.1	chromosome	0	No			bacterial chromosome
ASV03232.1	2726174	2727322	+	3ulqA00-i1	1.4e-128	ASV03233.1	2727306	2727428	+	0.982225	-17	True	Bacillus subtilis	GCA_002269195.1	CP022891.1	chromosome	0	No			bacterial chromosome
ASZ60161.1	481121	482269	+	3ulqA00-i1	4.8e-128	ASZ60162.1	482253	482375	+	0.982225	-17	True	Bacillus subtilis	GCA_002290305.1	CP023257.1	chromosome	0	No			bacterial chromosome
ASZ63189.1	3695939	3697084	+	3ulqA00-i1	3.4e-143	ASZ63190.1	3697068	3697187	+	0.845136	-17	True	Bacillus subtilis	GCA_002290305.1	CP023257.1	chromosome	0	No			bacterial chromosome
ATC51062.1	1659586	1660731	+	3ulqA00-i1	2.2e-132	ATC51063.1	1660715	1660834	+	0.535816	-17	True	Bacillus velezensis	GCA_002310315.1	CP023320.1	chromosome	0	No			bacterial chromosome
ATC51749.1	2396108	2397256	+	3ulqA00-i1	6.6e-132	ATC51750.1	2397240	2397359	+	0.474977	-17	True	Bacillus velezensis	GCA_002310315.1	CP023320.1	chromosome	0	No			bacterial chromosome
ATD74833.1	1531176	1532321	+	3ulqA00-i1	1.4e-137	ATD74834.1	1532305	1532424	+	0.871963	-17	True	Bacillus velezensis	GCA_002327165.1	CP023431.1	chromosome	0	No			bacterial chromosome
ATD75529.1	2278894	2280042	+	3ulqA00-i1	3.9e-132	ATD75530.1	2280026	2280145	+	0.474977	-17	True	Bacillus velezensis	GCA_002327165.1	CP023431.1	chromosome	0	No			bacterial chromosome
ATL38352.1	381373	382521	+	3ulqA00-i1	7.4e-132	ATL38353.1	382505	382624	+	0.474977	-17	True	Bacillus velezensis	GCA_002556565.1	CP023748.1	chromosome	0	No			bacterial chromosome
ATL41277.1	3590035	3591180	+	3ulqA00-i1	2.4e-138	ATL41278.1	3591164	3591283	+	0.864693	-17	True	Bacillus velezensis	GCA_002556565.1	CP023748.1	chromosome	0	No			bacterial chromosome
ATO09116.1	642130	643275	+	3ulqA00-i1	3.5e-138	ATO09117.1	643259	643378	+	0.884736	-17	True	Bacillus velezensis	GCA_002688525.1	CP023859.1	chromosome	0	No			bacterial chromosome
ATO09807.1	1409703	1410851	+	3ulqA00-i1	8.3e-131	ATO09808.1	1410835	1410954	+	0.474977	-17	True	Bacillus velezensis	GCA_002688525.1	CP023859.1	chromosome	0	No			bacterial chromosome
ATO27239.1	708728	709870	-	3ulqA00-i1	6.6e-148	ATO27238.1	708625	708744	-	0.941345	-17	True	Bacillus atrophaeus	GCA_002688645.1	CP024051.1	chromosome	0	No			bacterial chromosome
ATO30254.1	4148993	4150141	-	3ulqA00-i1	7.5e-130	ATO30253.1	4148890	4149009	-	0.975891	-17	True	Bacillus atrophaeus	GCA_002688645.1	CP024051.1	chromosome	0	No			bacterial chromosome
ATU25594.1	424298	425446	+	3ulqA00-i1	3.9e-132	ATU25595.1	425430	425549	+	0.474977	-17	True	Bacillus velezensis	GCA_002761535.1	CP018133.1	chromosome	0	No			bacterial chromosome
ATU28925.1	3680940	3682031	+	3ulqA00-i1	9.9e-129	ATU28486.1	3682015	3682134	+	0.867773	-17	True	Bacillus velezensis	GCA_002761535.1	CP018133.1	chromosome	0	No			bacterial chromosome
ATV00377.1	350657	351805	+	3ulqA00-i1	4.4e-132	ATV00378.1	351789	351908	+	0.474977	-17	True	Bacillus velezensis	GCA_002763555.1	CP024706.1	chromosome	0	No			bacterial chromosome
ATV02426.1	3526673	3527818	+	3ulqA00-i1	1.3e-138	ATV02427.1	3527802	3527921	+	0.864693	-17	True	Bacillus velezensis	GCA_002763555.1	CP024706.1	chromosome	0	No			bacterial chromosome
ATV21589.1	388595	389743	+	3ulqA00-i1	3.9e-132	ATV21590.1	389727	389846	+	0.474977	-17	True	Bacillus sp. Lzh-5	GCA_002763675.1	CP024647.1	chromosome	0	No			bacterial chromosome
ATV24548.1	3656705	3657850	+	3ulqA00-i1	1.4e-137	ATV24549.1	3657834	3657953	+	0.871963	-17	True	Bacillus sp. Lzh-5	GCA_002763675.1	CP024647.1	chromosome	0	No			bacterial chromosome
ATX83484.1	696429	697577	+	3ulqA00-i1	4.4e-132	ATX83485.1	697561	697680	+	0.472991	-17	True	Bacillus velezensis	GCA_002795885.1	CP024922.1	chromosome	0	No			bacterial chromosome
ATX84998.1	3792634	3793776	+	3ulqA00-i1	7.8e-132	ATX84999.1	3793760	3793879	+	0.568861	-17	True	Bacillus velezensis	GCA_002795885.1	CP024922.1	chromosome	0	No			bacterial chromosome
ATY27105.1	360412	361560	+	3ulqA00-i1	3.9e-132	ATY27106.1	361544	361663	+	0.474977	-17	True	Bacillus velezensis	GCA_002796465.1	CP024897.1	chromosome	0	No			bacterial chromosome
ATY30066.1	3620332	3621477	+	3ulqA00-i1	1.2e-137	ATY30067.1	3621461	3621580	+	0.867773	-17	True	Bacillus velezensis	GCA_002796465.1	CP024897.1	chromosome	0	No			bacterial chromosome
AUG34573.1	389850	390998	+	3ulqA00-i1	3.9e-132	AUG34574.1	390982	391101	+	0.474977	-17	True	Bacillus velezensis	GCA_002844125.1	CP025308.1	chromosome	0	No			bacterial chromosome
AUG37806.1	3879959	3881104	+	3ulqA00-i1	2.4e-137	AUG37807.1	3881088	3881207	+	0.867773	-17	True	Bacillus velezensis	GCA_002844125.1	CP025308.1	chromosome	0	No			bacterial chromosome
AUJ61235.1	2318553	2319701	+	3ulqA00-i1	6.6e-132	AUJ61236.1	2319685	2319804	+	0.474977	-17	True	Bacillus velezensis	GCA_002850475.1	CP021011.1	chromosome	0	No			bacterial chromosome
AUJ75651.1	351929	353074	-	3ulqA00-i1	2.6e-133	AUJ75650.1	351826	351945	-	0.535816	-17	True	Bacillus siamensis	GCA_002850535.1	CP025001.1	chromosome	0	No			bacterial chromosome
AUJ78920.1	3881884	3883032	-	3ulqA00-i1	3.9e-133	AUJ78919.1	3881781	3881900	-	0.522290	-17	True	Bacillus siamensis	GCA_002850535.1	CP025001.1	chromosome	0	No			bacterial chromosome
AUS11866.1	1394921	1396066	+	3ulqA00-i1	5.2e-143	AUS11867.1	1396050	1396169	+	0.845136	-17	True	Bacillus subtilis	GCA_002893805.1	CP025941.1	chromosome	0	No			bacterial chromosome
AUS12670.1	2278024	2279172	+	3ulqA00-i1	1.3e-128	AUS12671.1	2279156	2279278	+	0.989263	-17	True	Bacillus subtilis	GCA_002893805.1	CP025941.1	chromosome	0	No			bacterial chromosome
AUS17657.1	3193598	3194743	+	3ulqA00-i1	1.2e-137	AUS17658.1	3194727	3194846	+	0.867773	-17	True	Bacillus velezensis	GCA_002893845.1	CP025939.1	chromosome	0	No			bacterial chromosome
AUS18319.1	3946581	3947729	+	3ulqA00-i1	4.4e-132	AUS18320.1	3947713	3947832	+	0.474977	-17	True	Bacillus velezensis	GCA_002893845.1	CP025939.1	chromosome	0	No			bacterial chromosome
AVB09428.1	1481968	1483113	+	3ulqA00-i1	1.2e-137	AVB09429.1	1483097	1483216	+	0.867773	-17	True	Bacillus velezensis	GCA_002944585.1	CP026533.1	chromosome	0	No			bacterial chromosome
AVB10081.1	2225191	2226339	+	3ulqA00-i1	3.9e-132	AVB10082.1	2226323	2226442	+	0.474977	-17	True	Bacillus velezensis	GCA_002944585.1	CP026533.1	chromosome	0	No			bacterial chromosome
AVI27259.1	450036	451184	+	3ulqA00-i1	4.4e-132	AVI27260.1	451168	451287	+	0.456717	-17	True	Bacillus velezensis	GCA_002968415.1	CP026610.1	chromosome	0	No			bacterial chromosome
AVI30489.1	3974015	3975160	+	3ulqA00-i1	1.1e-137	AVI30490.1	3975144	3975263	+	0.864693	-17	True	Bacillus velezensis	GCA_002968415.1	CP026610.1	chromosome	0	No			bacterial chromosome
AVL04741.1	1891410	1892555	+	3ulqA00-i1	3.4e-158	AVL04742.1	1892539	1892658	+	0.907989	-17	True	Bacillus subtilis	GCA_002982175.1	CP020023.1	chromosome	0	No			bacterial chromosome
AVL05445.1	2704455	2705603	+	3ulqA00-i1	6.4e-129	AVL05446.1	2705587	2705709	+	0.982225	-17	True	Bacillus subtilis	GCA_002982175.1	CP020023.1	chromosome	0	No			bacterial chromosome
AVV92805.1	414921	416069	+	3ulqA00-i1	4.4e-132	AVV92806.1	416053	416172	+	0.474977	-17	True	Bacillus velezensis	GCA_003045165.1	CP028437.1	chromosome	0	No			bacterial chromosome
AVV95683.1	3599812	3600957	+	3ulqA00-i1	7.3e-133	AVV95684.1	3600941	3601060	+	0.535816	-17	True	Bacillus velezensis	GCA_003045165.1	CP028437.1	chromosome	0	No			bacterial chromosome
AVX15689.1	344363	345508	-	3ulqA00-i1	2e-136	AVX15688.1	344260	344379	-	0.443970	-17	True	Bacillus sp. ZY-1-1	GCA_003047165.1	CP027061.1	chromosome	0	No			bacterial chromosome
AVX18555.1	3511875	3513023	-	3ulqA00-i1	3.9e-132	AVX18554.1	3511772	3511891	-	0.474977	-17	True	Bacillus sp. ZY-1-1	GCA_003047165.1	CP027061.1	chromosome	0	No			bacterial chromosome
AWD13460.1	1770826	1771974	-	3ulqA00-i1	4.8e-132	AWD13459.1	1770723	1770842	-	0.472991	-17	True	Bacillus velezensis	GCA_003071465.1	CP020874.1	chromosome	0	No			bacterial chromosome
AWD14126.1	2514463	2515608	-	3ulqA00-i1	4.3e-138	AWD14125.1	2514360	2514479	-	0.867773	-17	True	Bacillus velezensis	GCA_003071465.1	CP020874.1	chromosome	0	No			bacterial chromosome
AWD86314.1	422304	423452	+	3ulqA00-i1	4.4e-132	AWD86315.1	423436	423555	+	0.474977	-17	True	Bacillus velezensis	GCA_003073255.1	CP025079.1	chromosome	0	No			bacterial chromosome
AWD89513.1	3885459	3886604	+	3ulqA00-i1	3.5e-138	AWD89514.1	3886588	3886707	+	0.864693	-17	True	Bacillus velezensis	GCA_003073255.1	CP025079.1	chromosome	0	No			bacterial chromosome
AWE17351.1	2971828	2972976	-	3ulqA00-i1	4.4e-132	AWE17350.1	2971725	2971844	-	0.474977	-17	True	Bacillus velezensis	GCA_003073455.1	CP029034.1	chromosome	0	No			bacterial chromosome
AWE17998.1	3716733	3717878	-	3ulqA00-i1	7.3e-133	AWE17997.1	3716630	3716749	-	0.535816	-17	True	Bacillus velezensis	GCA_003073455.1	CP029034.1	chromosome	0	No			bacterial chromosome
AWG39783.1	3007384	3008532	-	3ulqA00-i1	4.4e-132	AWG39782.1	3007281	3007400	-	0.474977	-17	True	Bacillus velezensis	GCA_003076535.1	CP023414.1	chromosome	0	No			bacterial chromosome
AWG40453.1	3756049	3757194	-	3ulqA00-i1	3.5e-138	AWG40452.1	3755946	3756065	-	0.884736	-17	True	Bacillus velezensis	GCA_003076535.1	CP023414.1	chromosome	0	No			bacterial chromosome
AWM15726.1	423875	425023	+	3ulqA00-i1	4.4e-128	AWM15727.1	425007	425129	+	0.984573	-17	True	Bacillus subtilis subsp. inaquosorum	GCA_003148415.1	CP029465.1	chromosome	0	No			bacterial chromosome
AWM18836.1	3960948	3962093	+	3ulqA00-i1	4.5e-155	AWM18837.1	3962077	3962196	+	0.900360	-17	True	Bacillus subtilis subsp. inaquosorum	GCA_003148415.1	CP029465.1	chromosome	0	No			bacterial chromosome
AWM19675.1	337799	338947	+	3ulqA00-i1	3.2e-128	AWM19676.1	338931	339053	+	0.982225	-17	True	Bacillus subtilis	GCA_003148355.2	CP029461.2	chromosome	0	No			bacterial chromosome
AWM22669.1	3636454	3637599	+	3ulqA00-i1	3.6e-157	AWM22670.1	3637583	3637702	+	0.906797	-17	True	Bacillus subtilis	GCA_003148355.2	CP029461.2	chromosome	0	No			bacterial chromosome
AWM42953.1	438768	439916	+	3ulqA00-i1	3.9e-132	AWM42954.1	439900	440019	+	0.474977	-17	True	Bacillus amyloliquefaciens	GCA_003149715.1	CP029069.1	chromosome	0	No			bacterial chromosome
AWM45877.1	3682421	3683566	+	3ulqA00-i1	1.4e-137	AWM45878.1	3683550	3683669	+	0.867773	-17	True	Bacillus amyloliquefaciens	GCA_003149715.1	CP029069.1	chromosome	0	No			bacterial chromosome
AWM46705.1	386705	387853	+	3ulqA00-i1	3.9e-132	AWM46706.1	387837	387956	+	0.474977	-17	True	Bacillus amyloliquefaciens	GCA_003149695.1	CP029070.1	chromosome	0	No			bacterial chromosome
AWM49668.1	3671719	3672864	+	3ulqA00-i1	2.4e-137	AWM49669.1	3672848	3672967	+	0.868260	-17	True	Bacillus amyloliquefaciens	GCA_003149695.1	CP029070.1	chromosome	0	No			bacterial chromosome
AWM50540.1	428587	429735	+	3ulqA00-i1	4.4e-132	AWM50541.1	429719	429838	+	0.474977	-17	True	Bacillus amyloliquefaciens	GCA_003149795.1	CP029071.1	chromosome	0	No			bacterial chromosome
AWM53427.1	3634607	3635752	+	3ulqA00-i1	3.5e-138	AWM53428.1	3635736	3635855	+	0.864693	-17	True	Bacillus amyloliquefaciens	GCA_003149795.1	CP029071.1	chromosome	0	No			bacterial chromosome
AWM81951.1	1545952	1547100	-	3ulqA00-i1	3.9e-132	AWM81952.1	1545849	1545968	-	0.474977	-17	True	Bacillus velezensis	GCA_003150855.2	CP029473.2	chromosome	0				bacterial chromosome (not tested by Phaster)
AWM84745.1	2267759	2268904	-	3ulqA00-i1	1.1e-136	AWM84746.1	2267656	2267775	-	0.443970	-17	True	Bacillus velezensis	GCA_003150855.2	CP029473.2	chromosome	0				bacterial chromosome (not tested by Phaster)
AWX70908.1	450007	451155	+	3ulqA00-i1	4.4e-132	AWX70909.1	451139	451258	+	0.456717	-17	True	Bacillus velezensis	GCA_003285085.1	CP030150.1	chromosome	0	No			bacterial chromosome
AWX74098.1	3909981	3911126	+	3ulqA00-i1	1.1e-137	AWX74099.1	3911110	3911229	+	0.864693	-17	True	Bacillus velezensis	GCA_003285085.1	CP030150.1	chromosome	0	No			bacterial chromosome
AXF31719.1	420393	421541	+	3ulqA00-i1	8.5e-128	AXF31720.1	421525	421647	+	0.982225	-17	True	Bacillus sp. DM2	GCA_003330965.1	CP030937.1	chromosome	0	No			bacterial chromosome
AXF35027.1	3873858	3875003	+	3ulqA00-i1	3.6e-157	AXF35028.1	3874987	3875106	+	0.907989	-17	True	Bacillus sp. DM2	GCA_003330965.1	CP030937.1	chromosome	0	No			bacterial chromosome
BAM56579.1	428806	429975	+	3ulqA00-i1	2e-129	BAM56580.1	429959	430081	+	0.982225	-17	True	Bacillus subtilis BEST7003	GCA_000523045.1	AP012496.1	chromosome	0	No			bacterial chromosome
BAM59840.1	3673555	3674700	+	3ulqA00-i1	2.1e-158	BAM59841.1	3674684	3674803	+	0.907989	-17	True	Bacillus subtilis BEST7003	GCA_000523045.1	AP012496.1	chromosome	0	No			bacterial chromosome
BAI83853.2	425390	426556	+	3ulqA00-i1	3.4e-129	BAO93246.1	426558	426662	+	0.924163	1	True	Bacillus subtilis subsp. natto BEST195	GCA_000209795.2	AP011541.2	chromosome	0	No			bacterial chromosome
CBI41470.1	387686	388834	+	3ulqA00-i1	1.5e-133	CBI41471.1	388818	388937	+	0.579727	-17	True	Bacillus amyloliquefaciens DSM 7 = ATCC 23350	GCA_000196735.1	FN597644.1	chromosome	0	No			bacterial chromosome
CCF03871.1	384206	385354	+	3ulqA00-i1	3.9e-132	CCF03872.1	385338	385457	+	0.474977	-17	True	Bacillus velezensis CAU B946	GCA_000283695.1	HE617159.1	chromosome	0	No			bacterial chromosome
CCG48360.1	384655	385803	+	3ulqA00-i1	3.9e-132	CCG48361.1	385787	385906	+	0.474977	-17	True	Bacillus velezensis YAU B9601-Y2	GCA_000284395.1	HE774679.1	chromosome	0	No			bacterial chromosome
CDG24664.1	398392	399540	+	3ulqA00-i1	4.4e-132	CDG24665.1	399524	399643	+	0.474977	-17	True	Bacillus velezensis UCMB5113	GCA_000455585.1	HG328254.1	chromosome	0	No			bacterial chromosome
CDG28349.1	431048	432196	+	3ulqA00-i1	4.4e-132	CDG28350.1	432180	432299	+	0.474977	-17	True	Bacillus velezensis UCMB5033	GCA_000455565.1	HG328253.1	chromosome	0	No			bacterial chromosome
CDH94123.1	394928	396076	+	3ulqA00-i1	3.9e-132	CDH94124.1	396060	396179	+	0.474977	-17	True	Bacillus velezensis NAU-B3	GCA_000493375.1	HG514499.1	chromosome	0	No			bacterial chromosome
CEI55497.1	428816	429964	+	3ulqA00-i1	3.7e-129	CEI55498.1	429948	430070	+	0.982225	-17	True	Bacillus subtilis	GCA_000953615.1	LN649259.1	chromosome	0	No			bacterial chromosome
CEI59553.1	3882047	3883192	+	3ulqA00-i1	2.1e-158	CEI59554.1	3883176	3883295	+	0.907989	-17	True	Bacillus subtilis	GCA_000953615.1	LN649259.1	chromosome	0	No			bacterial chromosome
CEJ75922.1	428816	429964	+	3ulqA00-i1	3.7e-129	CEJ75923.1	429948	430070	+	0.982225	-17	True	Bacillus sp. BS34A	GCA_000952895.1	LN680001.1	chromosome	0	No			bacterial chromosome
CEJ79410.1	3864010	3865155	+	3ulqA00-i1	2.1e-158	CEJ79411.1	3865139	3865258	+	0.907989	-17	True	Bacillus sp. BS34A	GCA_000952895.1	LN680001.1	chromosome	0	No			bacterial chromosome
CUX92273.1	367689	368837	+	3ulqA00-i1	3.9e-132	CUX92274.1	368821	368940	+	0.474977	-17	True	Bacillus velezensis	GCA_001536925.1	LN999829.1	chromosome	0	No			bacterial chromosome
QCE17279.1	391804	392952	+	3ulqA00-i1	4.4e-132	QCE17280.1	392936	393055	+	0.474977	-17	True	Bacillus velezensis	GCA_000815275.2	CP039380.1	chromosome	0				bacterial chromosome (not tested by Phaster)
QCE20107.1	3593206	3594351	+	3ulqA00-i1	1.1e-137	QCE20108.1	3594335	3594454	+	0.864693	-17	True	Bacillus velezensis	GCA_000815275.2	CP039380.1	chromosome	0				bacterial chromosome (not tested by Phaster)
ANF35274.1	396752	397900	+	3ulqA00-i1	4.4e-132	ANF35275.1	397884	398003	+	0.474977	-17	True	Bacillus velezensis	GCA_003431885.1	CP014838.1	chromosome	0	No			bacterial chromosome
AXS59545.1	395170	396318	+	3ulqA00-i1	6.6e-132	AXS59546.1	396302	396421	+	0.474977	-17	True	Bacillus velezensis	GCA_003432425.1	CP023075.1	chromosome	0	No			bacterial chromosome
AXY36602.1	392876	394024	+	3ulqA00-i1	4.4e-132	AXY36603.1	394008	394127	+	0.474977	-17	True	Bacillus velezensis	GCA_003546955.1	CP032144.1	chromosome	0				bacterial chromosome (not tested by Phaster)
AXY39544.1	3627102	3628247	+	3ulqA00-i1	3.8e-138	AXY39545.1	3628231	3628350	+	0.884736	-17	True	Bacillus velezensis	GCA_003546955.1	CP032144.1	chromosome	0				bacterial chromosome (not tested by Phaster)
AXY69101.1	396881	398029	+	3ulqA00-i1	4.4e-132	AXY69102.1	398013	398132	+	0.474977	-17	True	Bacillus velezensis	GCA_003555525.1	CP032154.1	chromosome	0				bacterial chromosome (not tested by Phaster)
AXY71974.1	3581752	3582897	+	3ulqA00-i1	7.3e-133	AXY71975.1	3582881	3583000	+	0.535816	-17	True	Bacillus velezensis	GCA_003555525.1	CP032154.1	chromosome	0				bacterial chromosome (not tested by Phaster)
AYE62997.1	421566	422714	+	3ulqA00-i1	3.7e-129	AYE62998.1	422698	422820	+	0.982225	-17	True	Bacillus subtilis	GCA_003610955.1	CP032310.1	chromosome	0	No			bacterial chromosome
AYE66320.1	3845627	3846772	+	3ulqA00-i1	2.1e-158	AYE66321.1	3846756	3846875	+	0.907989	-17	True	Bacillus subtilis	GCA_003610955.1	CP032310.1	chromosome	0	No			bacterial chromosome
AYF09942.1	375996	377144	+	3ulqA00-i1	8.5e-128	AYF09943.1	377128	377250	+	0.982225	-17	True	Bacillus subtilis	GCA_003612735.1	CP032315.1	chromosome	0	No			bacterial chromosome
AYF13195.1	3753359	3754504	+	3ulqA00-i1	2.1e-158	AYF13196.1	3754488	3754607	+	0.907989	-17	True	Bacillus subtilis	GCA_003612735.1	CP032315.1	chromosome	0	No			bacterial chromosome
AYK58896.1	3310080	3311225	+	3ulqA00-i1	2.2e-156	AYK58897.1	3311209	3311328	+	0.907989	-17	True	Bacillus subtilis subsp. subtilis	GCA_003665235.1	CP032853.1	chromosome	0	No			bacterial chromosome
AYK59581.1	4106280	4107428	+	3ulqA00-i1	6.4e-129	AYK59582.1	4107412	4107534	+	0.982225	-17	True	Bacillus subtilis subsp. subtilis	GCA_003665235.1	CP032853.1	chromosome	0	No			bacterial chromosome
AYK60996.1	1182067	1183212	+	3ulqA00-i1	1.5e-156	AYK60997.1	1183196	1183315	+	0.907989	-17	True	Bacillus subtilis subsp. subtilis	GCA_003665255.1	CP032860.1	chromosome	0	No			bacterial chromosome
AYK61716.1	1983216	1984364	+	3ulqA00-i1	6.4e-129	AYK61717.1	1984348	1984470	+	0.982225	-17	True	Bacillus subtilis subsp. subtilis	GCA_003665255.1	CP032860.1	chromosome	0	No			bacterial chromosome
AYK65684.1	1696647	1697792	+	3ulqA00-i1	2.5e-143	AYK65685.1	1697776	1697895	+	0.845136	-17	True	Bacillus subtilis subsp. subtilis	GCA_003665215.1	CP032855.1	chromosome	0	No			bacterial chromosome
AYK66374.1	2514604	2515752	+	3ulqA00-i1	2.3e-128	AYK66375.1	2515736	2515858	+	0.982225	-17	True	Bacillus subtilis subsp. subtilis	GCA_003665215.1	CP032855.1	chromosome	0	No			bacterial chromosome
AYK68593.1	292437	293582	+	3ulqA00-i1	2.2e-156	AYK68594.1	293566	293685	+	0.907989	-17	True	Bacillus subtilis subsp. subtilis	GCA_003665195.1	CP032852.1	chromosome	0				bacterial chromosome (not tested by Phaster)
AYK69307.1	1143422	1144570	+	3ulqA00-i1	1.4e-128	AYK69308.1	1144554	1144676	+	0.982225	-17	True	Bacillus subtilis subsp. subtilis	GCA_003665195.1	CP032852.1	chromosome	0				bacterial chromosome (not tested by Phaster)
AYK73005.1	707742	708890	+	3ulqA00-i1	1.4e-128	AYK73006.1	708874	708996	+	0.982225	-17	True	Bacillus subtilis subsp. subtilis	GCA_003665275.1	CP032857.1	chromosome	0				bacterial chromosome (not tested by Phaster)
AYK76225.1	4062324	4063469	+	3ulqA00-i1	2.2e-156	AYK76226.1	4063453	4063572	+	0.907989	-17	True	Bacillus subtilis subsp. subtilis	GCA_003665275.1	CP032857.1	chromosome	0				bacterial chromosome (not tested by Phaster)
AYK78084.1	1457997	1459142	+	3ulqA00-i1	3.4e-158	AYK78085.1	1459126	1459245	+	0.907989	-17	True	Bacillus subtilis subsp. subtilis	GCA_003665295.1	CP032867.1	chromosome	0				bacterial chromosome (not tested by Phaster)
AYK78790.1	2271054	2272202	+	3ulqA00-i1	6.4e-129	AYK78791.1	2272186	2272308	+	0.982225	-17	True	Bacillus subtilis subsp. subtilis	GCA_003665295.1	CP032867.1	chromosome	0				bacterial chromosome (not tested by Phaster)
AYK82247.1	1475948	1477096	-	3ulqA00-i1	6.4e-129	AYK82246.1	1475842	1475964	-	0.982225	-17	True	Bacillus subtilis subsp. subtilis	GCA_003665355.1	CP032865.1	chromosome	0	No			bacterial chromosome
AYK82957.1	2290401	2291546	-	3ulqA00-i1	3.4e-158	AYK82956.1	2290298	2290417	-	0.907989	-17	True	Bacillus subtilis subsp. subtilis	GCA_003665355.1	CP032865.1	chromosome	0	No			bacterial chromosome
AYK87025.1	2103164	2104312	-	3ulqA00-i1	6.4e-129	AYK87024.1	2103058	2103180	-	0.982225	-17	True	Bacillus subtilis subsp. subtilis	GCA_003665335.1	CP032861.1	chromosome	0				bacterial chromosome (not tested by Phaster)
AYK87726.1	2917627	2918772	-	3ulqA00-i1	3.4e-158	AYK87725.1	2917524	2917643	-	0.907989	-17	True	Bacillus subtilis subsp. subtilis	GCA_003665335.1	CP032861.1	chromosome	0				bacterial chromosome (not tested by Phaster)
AYK90917.1	1886377	1887522	+	3ulqA00-i1	3.4e-158	AYK90918.1	1887506	1887625	+	0.907989	-17	True	Bacillus subtilis subsp. subtilis	GCA_003665315.1	CP032863.1	chromosome	0	No			bacterial chromosome
AYK91621.1	2701023	2702171	+	3ulqA00-i1	6.4e-129	AYK91622.1	2702155	2702277	+	0.982225	-17	True	Bacillus subtilis subsp. subtilis	GCA_003665315.1	CP032863.1	chromosome	0	No			bacterial chromosome
AYK99265.1	260828	261973	+	3ulqA00-i1	2.2e-156	AYK99266.1	261957	262076	+	0.907989	-17	True	Bacillus subtilis subsp. subtilis	GCA_003665395.1	CP032872.1	chromosome	0	No			bacterial chromosome
AYK99961.1	1097126	1098274	+	3ulqA00-i1	1.4e-128	AYK99962.1	1098258	1098380	+	0.982225	-17	True	Bacillus subtilis subsp. subtilis	GCA_003665395.1	CP032872.1	chromosome	0	No			bacterial chromosome
AYV17382.1	1550354	1551499	+	3ulqA00-i1	2.2e-132	AYV17383.1	1551483	1551602	+	0.535816	-17	True	Bacillus velezensis	GCA_003721475.1	CP033576.1	chromosome	0	No			bacterial chromosome
AYV18044.1	2331713	2332861	+	3ulqA00-i1	3.9e-132	AYV18045.1	2332845	2332964	+	0.474977	-17	True	Bacillus velezensis	GCA_003721475.1	CP033576.1	chromosome	0	No			bacterial chromosome
AZG37921.1	362843	363991	+	3ulqA00-i1	4.4e-132	AZG37922.1	363975	364094	+	0.474977	-17	True	Bacillus velezensis	GCA_003855275.1	CP034037.1	chromosome	0				bacterial chromosome (not tested by Phaster)
AZI45722.1	392007	393155	+	3ulqA00-i1	4.4e-132	AZI45723.1	393139	393258	+	0.474977	-17	True	Bacillus velezensis	GCA_003860445.1	CP034176.1	chromosome	0				bacterial chromosome (not tested by Phaster)
AZI48868.1	3773113	3774258	+	3ulqA00-i1	3.5e-138	AZI48869.1	3774242	3774361	+	0.884736	-17	True	Bacillus velezensis	GCA_003860445.1	CP034176.1	chromosome	0				bacterial chromosome (not tested by Phaster)
AZJ42014.1	239316	240464	-	3ulqA00-i1	4.4e-132	AZJ42013.1	239213	239332	-	0.474977	-17	True	Bacillus velezensis	GCA_003854915.1	CP033967.1	chromosome	0	No			bacterial chromosome
AZJ42694.1	988635	989780	-	3ulqA00-i1	7.2e-138	AZJ42693.1	988532	988651	-	0.864693	-17	True	Bacillus velezensis	GCA_003854915.1	CP033967.1	chromosome	0	No			bacterial chromosome
AZV48991.1	1581309	1582457	-	3ulqA00-i1	6.5e-127	AZV48990.1	1581203	1581325	-	0.989664	-17	True	Bacillus halotolerans	GCA_004006435.1	CP029364.1	chromosome	0				bacterial chromosome (not tested by Phaster)
AZV49701.1	2392330	2393475	-	3ulqA00-i1	2.3e-142	AZV49700.1	2392227	2392346	-	0.844201	-17	True	Bacillus halotolerans	GCA_004006435.1	CP029364.1	chromosome	0				bacterial chromosome (not tested by Phaster)
AZV91074.1	2754029	2755174	+	3ulqA00-i1	2e-139	AZV91075.1	2755158	2755277	+	0.881513	-17	True	Bacillus amyloliquefaciens	GCA_004006115.1	CP018902.1	chromosome	0	No			bacterial chromosome
AZV91760.1	3483724	3484872	+	3ulqA00-i1	1.5e-133	AZV91761.1	3484856	3484975	+	0.579727	-17	True	Bacillus amyloliquefaciens	GCA_004006115.1	CP018902.1	chromosome	0	No			bacterial chromosome
BBA78067.1	3624153	3625298	+	3ulqA00-i1	3.5e-138	BBA78068.1	3625282	3625401	+	0.864693	-17	True	Bacillus velezensis	GCA_003573875.1	AP018402.1	chromosome	0				bacterial chromosome (not tested by Phaster)
BBK71030.1	428407	429576	+	3ulqA00-i1	2e-129	BBK71031.1	429560	429682	+	0.982225	-17	True	Bacillus subtilis subsp. subtilis	GCA_006741845.1	AP019714.1	chromosome	0	No			bacterial chromosome
BBK74516.1	3841331	3842476	+	3ulqA00-i1	2.1e-158	BBK74517.1	3842460	3842579	+	0.907989	-17	True	Bacillus subtilis subsp. subtilis	GCA_006741845.1	AP019714.1	chromosome	0	No			bacterial chromosome
QAR55446.1	375581	376729	+	3ulqA00-i1	3.9e-132	QAR55447.1	376713	376832	+	0.474977	-17	True	Bacillus velezensis	GCA_004101805.1	CP034203.1	chromosome	0				bacterial chromosome (not tested by Phaster)
QAR59704.1	719699	720844	+	3ulqA00-i1	1.5e-156	QAR59705.1	720828	720947	+	0.907989	-17	True	Bacillus subtilis	GCA_004101945.1	CP026010.1	chromosome	0	No			bacterial chromosome
QAR60461.1	1548410	1549558	+	3ulqA00-i1	6.4e-129	QAR60462.1	1549542	1549664	+	0.982225	-17	True	Bacillus subtilis	GCA_004101945.1	CP026010.1	chromosome	0	No			bacterial chromosome
QAR78054.1	461521	462669	+	3ulqA00-i1	1.4e-128	QAR78055.1	462653	462775	+	0.982225	-17	True	Bacillus subtilis	GCA_004101365.1	CP035162.1	chromosome	0				bacterial chromosome (not tested by Phaster)
QAR81279.1	3816222	3817367	+	3ulqA00-i1	2.2e-156	QAR81280.1	3817351	3817470	+	0.907989	-17	True	Bacillus subtilis	GCA_004101365.1	CP035162.1	chromosome	0				bacterial chromosome (not tested by Phaster)
QAR82169.1	420306	421454	+	3ulqA00-i1	8.5e-128	QAR82170.1	421438	421560	+	0.982225	-17	True	Bacillus subtilis	GCA_004101445.1	CP035165.1	chromosome	0	No			bacterial chromosome
QAR85383.1	3779632	3780777	+	3ulqA00-i1	3.6e-157	QAR85384.1	3780761	3780880	+	0.907989	-17	True	Bacillus subtilis	GCA_004101445.1	CP035165.1	chromosome	0	No			bacterial chromosome
QAR91395.1	421242	422390	+	3ulqA00-i1	3.7e-129	QAR91396.1	422374	422496	+	0.982225	-17	True	Bacillus subtilis	GCA_004101465.1	CP035166.1	chromosome	0	No			bacterial chromosome
QAR94600.1	3741545	3742690	+	3ulqA00-i1	1.4e-157	QAR94601.1	3742674	3742793	+	0.906797	-17	True	Bacillus subtilis	GCA_004101465.1	CP035166.1	chromosome	0	No			bacterial chromosome
QAR95499.1	427073	428221	+	3ulqA00-i1	6.4e-129	QAR95500.1	428205	428327	+	0.982225	-17	True	Bacillus subtilis	GCA_004101345.1	CP035161.1	chromosome	0				bacterial chromosome (not tested by Phaster)
QAR98762.1	3769738	3770883	+	3ulqA00-i1	1.5e-156	QAR98763.1	3770867	3770986	+	0.907989	-17	True	Bacillus subtilis	GCA_004101345.1	CP035161.1	chromosome	0				bacterial chromosome (not tested by Phaster)
QAS02604.1	431522	432670	+	3ulqA00-i1	5.9e-129	QAS02605.1	432654	432776	+	0.982225	-17	True	Bacillus subtilis	GCA_004101565.1	CP035191.1	chromosome	0				bacterial chromosome (not tested by Phaster)
QAS05708.1	3707817	3708962	+	3ulqA00-i1	1.5e-156	QAS05709.1	3708946	3709065	+	0.907989	-17	True	Bacillus subtilis	GCA_004101565.1	CP035191.1	chromosome	0				bacterial chromosome (not tested by Phaster)
QAS06627.1	427061	428209	+	3ulqA00-i1	5.5e-128	QAS06628.1	428193	428315	+	0.982225	-17	True	Bacillus subtilis	GCA_004101425.1	CP035164.1	chromosome	0	No			bacterial chromosome
QAS09853.1	3772189	3773334	+	3ulqA00-i1	4.8e-156	QAS09854.1	3773318	3773437	+	0.907989	-17	True	Bacillus subtilis	GCA_004101425.1	CP035164.1	chromosome	0	No			bacterial chromosome
QAS10728.1	420306	421454	+	3ulqA00-i1	8.5e-128	QAS10729.1	421438	421560	+	0.982225	-17	True	Bacillus subtilis	GCA_004101405.1	CP035163.1	chromosome	0				bacterial chromosome (not tested by Phaster)
QAS13931.1	3748935	3750080	+	3ulqA00-i1	3.6e-157	QAS13932.1	3750064	3750183	+	0.907989	-17	True	Bacillus subtilis	GCA_004101405.1	CP035163.1	chromosome	0				bacterial chromosome (not tested by Phaster)
QAS19208.1	431524	432672	+	3ulqA00-i1	5.9e-129	QAS19209.1	432656	432778	+	0.982225	-17	True	Bacillus subtilis	GCA_004101485.1	CP035167.1	chromosome	0				bacterial chromosome (not tested by Phaster)
QAS22327.1	3707821	3708966	+	3ulqA00-i1	1.5e-156	QAS22328.1	3708950	3709069	+	0.907989	-17	True	Bacillus subtilis	GCA_004101485.1	CP035167.1	chromosome	0				bacterial chromosome (not tested by Phaster)
QAT35068.1	421056	422204	+	3ulqA00-i1	6.4e-129	QAT35069.1	422188	422310	+	0.982225	-17	True	Bacillus subtilis	GCA_004103555.1	CP035230.1	chromosome	0	No			bacterial chromosome
QAT38178.1	3679824	3680969	+	3ulqA00-i1	1.4e-157	QAT38179.1	3680953	3681072	+	0.906797	-17	True	Bacillus subtilis	GCA_004103555.1	CP035230.1	chromosome	0	No			bacterial chromosome
QAT44573.1	456391	457539	+	3ulqA00-i1	5.5e-128	QAT44574.1	457523	457645	+	0.982225	-17	True	Bacillus subtilis	GCA_004103595.1	CP035231.1	chromosome	0				bacterial chromosome (not tested by Phaster)
QAT47753.1	3766173	3767318	+	3ulqA00-i1	2.5e-143	QAT47754.1	3767302	3767421	+	0.845136	-17	True	Bacillus subtilis	GCA_004103595.1	CP035231.1	chromosome	0				bacterial chromosome (not tested by Phaster)
QAT56241.1	418885	420033	+	3ulqA00-i1	3.4e-129	QAT56242.1	420017	420139	+	0.982225	-17	True	Bacillus subtilis	GCA_004103535.1	CP035226.1	chromosome	0	No			bacterial chromosome
QAT59586.1	3829749	3830894	+	3ulqA00-i1	1.5e-156	QAT59587.1	3830878	3830997	+	0.907989	-17	True	Bacillus subtilis	GCA_004103535.1	CP035226.1	chromosome	0	No			bacterial chromosome
QAT73432.1	420304	421452	+	3ulqA00-i1	8.5e-128	QAT73433.1	421436	421558	+	0.982225	-17	True	Bacillus sp. WR11	GCA_004103875.1	CP033064.1	chromosome	0	No			bacterial chromosome
QAT76712.1	3834579	3835724	+	3ulqA00-i1	3.6e-157	QAT76713.1	3835708	3835827	+	0.907989	-17	True	Bacillus sp. WR11	GCA_004103875.1	CP033064.1	chromosome	0	No			bacterial chromosome
QAV10065.1	3105875	3107023	-	3ulqA00-i1	1.9e-127	QAV10064.1	3105769	3105891	-	0.980007	-17	True	Bacillus vallismortis	GCA_004116955.1	CP026362.1	chromosome	0	No			bacterial chromosome
QAV10808.1	3939347	3940492	-	3ulqA00-i1	5.3e-154	QAV10807.1	3939244	3939363	-	0.900360	-17	True	Bacillus vallismortis	GCA_004116955.1	CP026362.1	chromosome	0	No			bacterial chromosome
QAV82935.1	420024	421172	+	3ulqA00-i1	2.9e-128	QAV82936.1	421156	421278	+	0.982225	-17	True	Bacillus subtilis	GCA_004119535.1	CP035391.1	chromosome	0				bacterial chromosome (not tested by Phaster)
QAV86141.1	3729858	3731003	+	3ulqA00-i1	3.6e-157	QAV86142.1	3730987	3731106	+	0.907989	-17	True	Bacillus subtilis	GCA_004119535.1	CP035391.1	chromosome	0				bacterial chromosome (not tested by Phaster)
QAV87023.1	426161	427309	+	3ulqA00-i1	6.4e-129	QAV87024.1	427293	427415	+	0.982225	-17	True	Bacillus subtilis	GCA_004119555.1	CP035390.1	chromosome	0				bacterial chromosome (not tested by Phaster)
QAV90289.1	3744135	3745280	+	3ulqA00-i1	2.2e-157	QAV90290.1	3745264	3745383	+	0.907989	-17	True	Bacillus subtilis	GCA_004119555.1	CP035390.1	chromosome	0				bacterial chromosome (not tested by Phaster)
QAV91109.1	400798	401946	+	3ulqA00-i1	3.9e-132	QAV91110.1	401930	402049	+	0.474977	-17	True	Bacillus velezensis	GCA_004119575.1	CP035393.1	chromosome	0				bacterial chromosome (not tested by Phaster)
QAV94090.1	3771255	3772400	+	3ulqA00-i1	8e-133	QAV94091.1	3772384	3772503	+	0.535816	-17	True	Bacillus velezensis	GCA_004119575.1	CP035393.1	chromosome	0				bacterial chromosome (not tested by Phaster)
QAV94958.1	422851	423999	+	3ulqA00-i1	3.7e-129	QAV94959.1	423983	424105	+	0.982225	-17	True	Bacillus subtilis	GCA_004119595.1	CP035394.1	chromosome	0				bacterial chromosome (not tested by Phaster)
QAV98080.1	3669535	3670680	+	3ulqA00-i1	1.4e-157	QAV98081.1	3670664	3670783	+	0.906797	-17	True	Bacillus subtilis	GCA_004119595.1	CP035394.1	chromosome	0				bacterial chromosome (not tested by Phaster)
QAV98972.1	426462	427610	+	3ulqA00-i1	6.4e-129	QAV98973.1	427594	427716	+	0.982225	-17	True	Bacillus subtilis	GCA_004119615.1	CP035402.1	chromosome	0	No			bacterial chromosome
QAW02079.1	3651571	3652716	+	3ulqA00-i1	2.2e-156	QAW02080.1	3652700	3652819	+	0.907989	-17	True	Bacillus subtilis	GCA_004119615.1	CP035402.1	chromosome	0	No			bacterial chromosome
QAW02931.1	441267	442415	+	3ulqA00-i1	1.4e-128	QAW02932.1	442399	442521	+	0.982225	-17	True	Bacillus subtilis	GCA_004119635.1	CP035395.1	chromosome	0				bacterial chromosome (not tested by Phaster)
QAW06072.1	3696937	3698082	+	3ulqA00-i1	2.2e-157	QAW06073.1	3698066	3698185	+	0.907989	-17	True	Bacillus subtilis	GCA_004119635.1	CP035395.1	chromosome	0				bacterial chromosome (not tested by Phaster)
QAW07080.1	467689	468837	+	3ulqA00-i1	4.8e-128	QAW07081.1	468821	468943	+	0.982225	-17	True	Bacillus subtilis	GCA_004119655.1	CP035403.1	chromosome	0	No			bacterial chromosome
QAW10216.1	3723004	3724149	+	3ulqA00-i1	2.5e-143	QAW10217.1	3724133	3724252	+	0.845136	-17	True	Bacillus subtilis	GCA_004119655.1	CP035403.1	chromosome	0	No			bacterial chromosome
QAW11083.1	425940	427088	+	3ulqA00-i1	6.4e-129	QAW11084.1	427072	427194	+	0.982225	-17	True	Bacillus subtilis	GCA_004119675.1	CP035397.1	chromosome	0				bacterial chromosome (not tested by Phaster)
QAW14198.1	3658366	3659511	+	3ulqA00-i1	2.2e-157	QAW14199.1	3659495	3659614	+	0.907989	-17	True	Bacillus subtilis	GCA_004119675.1	CP035397.1	chromosome	0				bacterial chromosome (not tested by Phaster)
QAW15305.1	431470	432618	+	3ulqA00-i1	3.7e-129	QAW15306.1	432602	432724	+	0.982225	-17	True	Bacillus subtilis	GCA_004119695.1	CP035401.1	chromosome	0	No			bacterial chromosome
QAW18547.1	3754547	3755692	+	3ulqA00-i1	1.5e-156	QAW18548.1	3755676	3755795	+	0.906797	-17	True	Bacillus subtilis	GCA_004119695.1	CP035401.1	chromosome	0	No			bacterial chromosome
QAW19415.1	431469	432617	+	3ulqA00-i1	3.7e-129	QAW19416.1	432601	432723	+	0.982225	-17	True	Bacillus subtilis	GCA_004119715.1	CP035400.1	chromosome	0	No			bacterial chromosome
QAW22620.1	3754543	3755688	+	3ulqA00-i1	1.5e-156	QAW22621.1	3755672	3755791	+	0.906797	-17	True	Bacillus subtilis	GCA_004119715.1	CP035400.1	chromosome	0	No			bacterial chromosome
QAW23482.1	400819	401967	+	3ulqA00-i1	3.9e-132	QAW23483.1	401951	402070	+	0.474977	-17	True	Bacillus velezensis	GCA_004119735.1	CP035399.1	chromosome	0	No			bacterial chromosome
QAW26583.1	3775573	3776718	+	3ulqA00-i1	8e-133	QAW26584.1	3776702	3776821	+	0.535816	-17	True	Bacillus velezensis	GCA_004119735.1	CP035399.1	chromosome	0	No			bacterial chromosome
QAW31766.1	429975	431123	+	3ulqA00-i1	2.3e-128	QAW31767.1	431107	431229	+	0.982225	-17	True	Bacillus subtilis	GCA_004119775.1	CP035406.1	chromosome	0	No			bacterial chromosome
QAW35086.1	3847226	3848371	+	3ulqA00-i1	2.5e-143	QAW35087.1	3848355	3848474	+	0.845136	-17	True	Bacillus subtilis	GCA_004119775.1	CP035406.1	chromosome	0	No			bacterial chromosome
QAW40368.1	430803	431951	+	3ulqA00-i1	3.7e-129	QAW40369.1	431935	432057	+	0.982225	-17	True	Bacillus subtilis	GCA_004119815.1	CP035413.1	chromosome	0	No			bacterial chromosome
QAW43603.1	3741986	3743131	+	3ulqA00-i1	1.5e-156	QAW43604.1	3743115	3743234	+	0.907989	-17	True	Bacillus subtilis	GCA_004119815.1	CP035413.1	chromosome	0	No			bacterial chromosome
QAW44460.1	415132	416280	+	3ulqA00-i1	8.5e-128	QAW44461.1	416264	416386	+	0.982225	-17	True	Bacillus subtilis	GCA_004119835.1	CP035411.1	chromosome	0	No			bacterial chromosome
QAW47651.1	3755569	3756714	+	3ulqA00-i1	3.6e-157	QAW47652.1	3756698	3756817	+	0.907989	-17	True	Bacillus subtilis	GCA_004119835.1	CP035411.1	chromosome	0	No			bacterial chromosome
QAW48661.1	454644	455792	+	3ulqA00-i1	3.9e-132	QAW48662.1	455776	455895	+	0.474977	-17	True	Bacillus velezensis	GCA_004119855.1	CP035410.1	chromosome	0				bacterial chromosome (not tested by Phaster)
QAW51800.1	3866818	3867963	+	3ulqA00-i1	8e-133	QAW51801.1	3867947	3868066	+	0.535816	-17	True	Bacillus velezensis	GCA_004119855.1	CP035410.1	chromosome	0				bacterial chromosome (not tested by Phaster)
QAW52693.1	426087	427235	+	3ulqA00-i1	6.4e-129	QAW52694.1	427219	427341	+	0.982225	-17	True	Bacillus subtilis	GCA_004119875.1	CP035414.1	chromosome	0				bacterial chromosome (not tested by Phaster)
QAW55867.1	3660924	3662069	+	3ulqA00-i1	2.2e-157	QAW55868.1	3662053	3662172	+	0.907989	-17	True	Bacillus subtilis	GCA_004119875.1	CP035414.1	chromosome	0				bacterial chromosome (not tested by Phaster)
QBG54769.1	380762	381910	+	3ulqA00-i1	1.3e-133	QBG54770.1	381894	382013	+	0.579727	-17	True	Bacillus amyloliquefaciens	GCA_003868675.1	CP032146.1	chromosome	0	No			bacterial chromosome
QBJ81001.1	482983	484131	+	3ulqA00-i1	6.4e-129	QBJ81002.1	484115	484237	+	0.982225	-17	True	Bacillus subtilis subsp. subtilis	GCA_004328925.1	CP029609.1	chromosome	0	No			bacterial chromosome
QBJ84185.1	3838661	3839806	+	3ulqA00-i1	3.6e-157	QBJ84186.1	3839790	3839909	+	0.907989	-17	True	Bacillus subtilis subsp. subtilis	GCA_004328925.1	CP029609.1	chromosome	0	No			bacterial chromosome
QBK09963.1	1733668	1734816	-	3ulqA00-i1	4.4e-132	QBK09962.1	1733565	1733684	-	0.474977	-17	True	Bacillus velezensis	GCA_004329055.1	CP036518.1	chromosome	0				bacterial chromosome (not tested by Phaster)
QBK10606.1	2478567	2479712	-	3ulqA00-i1	7.3e-133	QBK10605.1	2478464	2478583	-	0.535816	-17	True	Bacillus velezensis	GCA_004329055.1	CP036518.1	chromosome	0				bacterial chromosome (not tested by Phaster)
QBK78531.1	419311	420459	+	3ulqA00-i1	6.6e-132	QBK78532.1	420443	420562	+	0.474977	-17	True	Bacillus velezensis	GCA_004337655.1	CP037417.1	chromosome	0				bacterial chromosome (not tested by Phaster)
QBK81580.1	3693739	3694884	+	3ulqA00-i1	1.1e-132	QBK81581.1	3694868	3694987	+	0.644506	-17	True	Bacillus velezensis	GCA_004337655.1	CP037417.1	chromosome	0				bacterial chromosome (not tested by Phaster)
QBQ44484.1	1438569	1439717	-	3ulqA00-i1	4.4e-132	QBQ44483.1	1438466	1438585	-	0.474977	-17	True	Bacillus amyloliquefaciens	GCA_004421045.1	CP038028.1	chromosome	0	No			bacterial chromosome
QBQ45162.1	2215341	2216486	-	3ulqA00-i1	3.5e-138	QBQ45161.1	2215238	2215357	-	0.864693	-17	True	Bacillus amyloliquefaciens	GCA_004421045.1	CP038028.1	chromosome	0	No			bacterial chromosome
QCC34808.1	401737	402885	+	3ulqA00-i1	4.4e-132	QCC34809.1	402869	402988	+	0.474977	-17	True	Bacillus velezensis	GCA_004799565.1	CP039297.1	chromosome	0				bacterial chromosome (not tested by Phaster)
QCC37755.1	3598019	3599164	+	3ulqA00-i1	1.5e-137	QCC37756.1	3599148	3599267	+	0.864693	-17	True	Bacillus velezensis	GCA_004799565.1	CP039297.1	chromosome	0				bacterial chromosome (not tested by Phaster)
QCK09554.1	428838	429986	+	3ulqA00-i1	3.7e-129	QCK09555.1	429970	430092	+	0.982225	-17	True	Bacillus subtilis	GCA_005160425.1	CP033205.1	chromosome	0	No			bacterial chromosome
QCK12736.1	3706612	3707757	+	3ulqA00-i1	2.1e-158	QCK12737.1	3707741	3707860	+	0.907989	-17	True	Bacillus subtilis	GCA_005160425.1	CP033205.1	chromosome	0	No			bacterial chromosome
QCU13733.1	421090	422238	+	3ulqA00-i1	6.4e-129	QCU13734.1	422222	422344	+	0.982225	-17	True	Bacillus subtilis	GCA_005849145.1	CP040528.1	chromosome	0	No			bacterial chromosome
QCU16847.1	3716390	3717535	+	3ulqA00-i1	1.7e-143	QCU16848.1	3717519	3717638	+	0.845136	-17	True	Bacillus subtilis	GCA_005849145.1	CP040528.1	chromosome	0	No			bacterial chromosome
QCX88105.1	428428	429576	+	3ulqA00-i1	3.7e-129	QCX88106.1	429560	429682	+	0.982225	-17	True	Bacillus subtilis subsp. subtilis NCIB 3610 = ATCC 6051	GCA_006088795.1	CP034484.1	chromosome	0				bacterial chromosome (not tested by Phaster)
QCX91435.1	3841250	3842395	+	3ulqA00-i1	2.1e-158	QCX91436.1	3842379	3842498	+	0.907989	-17	True	Bacillus subtilis subsp. subtilis NCIB 3610 = ATCC 6051	GCA_006088795.1	CP034484.1	chromosome	0				bacterial chromosome (not tested by Phaster)
QCY15966.1	426275	427423	+	3ulqA00-i1	1.4e-127	QCY15967.1	427407	427529	+	0.982225	-17	True	Bacillus subtilis subsp. spizizenii ATCC 6633	GCA_006094475.1	CP034943.1	chromosome	0				bacterial chromosome (not tested by Phaster)
QCY19061.1	3672299	3673444	+	3ulqA00-i1	7.2e-155	QCY19062.1	3673428	3673547	+	0.900360	-17	True	Bacillus subtilis subsp. spizizenii ATCC 6633	GCA_006094475.1	CP034943.1	chromosome	0				bacterial chromosome (not tested by Phaster)
QCY73287.1	387482	388627	-	3ulqA00-i1	1.5e-156	QCY73286.1	387379	387498	-	0.907989	-17	True	Bacillus subtilis	GCA_006165085.1	CP021123.1	chromosome	0	No			bacterial chromosome
QCY76446.1	3691387	3692535	-	3ulqA00-i1	3.7e-129	QCY76445.1	3691281	3691403	-	0.982225	-17	True	Bacillus subtilis	GCA_006165085.1	CP021123.1	chromosome	0	No			bacterial chromosome
QDD04741.1	2542621	2543766	+	3ulqA00-i1	7.2e-155	QDD04742.1	2543750	2543869	+	0.900360	-17	True	Bacillus subtilis	GCA_006364495.1	CP041015.1	chromosome	0				bacterial chromosome (not tested by Phaster)
QDD05450.1	3342135	3343283	+	3ulqA00-i1	1.4e-127	QDD05451.1	3343267	3343389	+	0.982225	-17	True	Bacillus subtilis	GCA_006364495.1	CP041015.1	chromosome	0				bacterial chromosome (not tested by Phaster)
QDF47489.1	393695	394843	+	3ulqA00-i1	4.4e-132	QDF47490.1	394827	394946	+	0.472991	-17	True	Bacillus velezensis	GCA_006489235.1	CP041144.1	chromosome	0	No			bacterial chromosome
QDF51135.1	393691	394839	+	3ulqA00-i1	4.4e-132	QDF51136.1	394823	394942	+	0.472991	-17	True	Bacillus velezensis	GCA_006489255.1	CP041143.1	chromosome	0				bacterial chromosome (not tested by Phaster)
QDF54778.1	398311	399459	+	3ulqA00-i1	4.4e-132	QDF54779.1	399443	399562	+	0.474977	-17	True	Bacillus velezensis	GCA_006489275.1	CP041145.1	chromosome	0				bacterial chromosome (not tested by Phaster)
QDK67175.1	1140840	1141961	+	3ulqA00-i1	2.3e-140	QDK67176.1	1141968	1142087	+	0.844201	6	True	Bacillus halotolerans	GCA_006965425.1	CP041357.1	chromosome	0				bacterial chromosome (not tested by Phaster)
QDK67840.1	1960987	1962135	+	3ulqA00-i1	6.5e-127	QDK67841.1	1962119	1962241	+	0.989664	-17	True	Bacillus halotolerans	GCA_006965425.1	CP041357.1	chromosome	0				bacterial chromosome (not tested by Phaster)
QDK88704.1	417569	418717	+	3ulqA00-i1	3.9e-132	QDK88705.1	418701	418820	+	0.474977	-17	True	Bacillus velezensis	GCA_006965525.1	CP041361.1	chromosome	0	No			bacterial chromosome
QDK91786.1	3719308	3720453	+	3ulqA00-i1	1.1e-136	QDK91787.1	3720437	3720556	+	0.443970	-17	True	Bacillus velezensis	GCA_006965525.1	CP041361.1	chromosome	0	No			bacterial chromosome
QDK92666.1	425092	426240	+	3ulqA00-i1	6.4e-129	QDK92667.1	426224	426346	+	0.982225	-17	True	Bacillus sp. M4U3P1	GCA_006965545.1	CP041372.1	chromosome	0				bacterial chromosome (not tested by Phaster)
QDK95849.1	3735546	3736691	+	3ulqA00-i1	3.4e-158	QDK95850.1	3736675	3736794	+	0.907989	-17	True	Bacillus sp. M4U3P1	GCA_006965545.1	CP041372.1	chromosome	0				bacterial chromosome (not tested by Phaster)
QDL83614.1	3701311	3702459	-	3ulqA00-i1	4.4e-132	QDL83613.1	3701208	3701327	-	0.474977	-17	True	Bacillus velezensis	GCA_006974185.1	CP023341.1	chromosome	0				bacterial chromosome (not tested by Phaster)
QDP87088.1	389171	390319	+	3ulqA00-i1	3.9e-132	QDP87089.1	390303	390422	+	0.474977	-17	True	Bacillus amyloliquefaciens	GCA_007362635.1	CP041691.1	chromosome	0				bacterial chromosome (not tested by Phaster)
QDP90106.1	3697506	3698651	+	3ulqA00-i1	2.4e-137	QDP90107.1	3698635	3698754	+	0.867773	-17	True	Bacillus amyloliquefaciens	GCA_007362635.1	CP041691.1	chromosome	0				bacterial chromosome (not tested by Phaster)
QDP90841.1	279326	280474	+	3ulqA00-i1	1.5e-133	QDP90842.1	280458	280577	+	0.579727	-17	True	Bacillus amyloliquefaciens	GCA_007827165.1	CP041693.1	chromosome	0	No			bacterial chromosome
QDP93942.1	3511776	3512921	+	3ulqA00-i1	2e-139	QDP93943.1	3512905	3513024	+	0.881513	-17	True	Bacillus amyloliquefaciens	GCA_007827165.1	CP041693.1	chromosome	0	No			bacterial chromosome
QDW04079.1	428427	429575	+	3ulqA00-i1	3.7e-129	QDW04080.1	429559	429681	+	0.982225	-17	True	Bacillus sp. KBS0812	GCA_005937795.2	CP041757.1	chromosome	0	No			bacterial chromosome
QDW07471.1	3845618	3846763	+	3ulqA00-i1	2.1e-158	QDW07472.1	3846747	3846866	+	0.907989	-17	True	Bacillus sp. KBS0812	GCA_005937795.2	CP041757.1	chromosome	0	No			bacterial chromosome
QEK96666.1	677148	678296	-	3ulqA00-i1	4.4e-132	QEK96665.1	677045	677164	-	0.473654	-17	True	Bacillus amyloliquefaciens	GCA_008245105.1	CP035899.1	chromosome	0				bacterial chromosome (not tested by Phaster)
QEO29479.1	396119	397267	+	3ulqA00-i1	8.3e-131	QEO29480.1	397251	397370	+	0.474977	-17	True	Bacillus velezensis	GCA_008367895.1	CP043546.1	chromosome	0				bacterial chromosome (not tested by Phaster)
QEO32359.1	3563310	3564455	+	3ulqA00-i1	1e-137	QEO32360.1	3564439	3564558	+	0.884736	-17	True	Bacillus velezensis	GCA_008367895.1	CP043546.1	chromosome	0				bacterial chromosome (not tested by Phaster)
QEQ53641.1	2468008	2469153	+	3ulqA00-i1	1.1e-132	QEQ53642.1	2469137	2469256	+	0.644506	-17	True	Bacillus amyloliquefaciens	GCA_008534375.1	CP041770.1	chromosome	0				bacterial chromosome (not tested by Phaster)
QEQ54292.1	3220743	3221891	+	3ulqA00-i1	6.6e-132	QEQ54293.1	3221875	3221994	+	0.474977	-17	True	Bacillus amyloliquefaciens	GCA_008534375.1	CP041770.1	chromosome	0				bacterial chromosome (not tested by Phaster)
QEV90258.1	392693	393841	+	3ulqA00-i1	4.4e-132	QEV90259.1	393825	393944	+	0.474977	-17	True	Bacillus velezensis	GCA_008727675.1	CP044133.1	chromosome	0				bacterial chromosome (not tested by Phaster)
QEV93255.1	3648127	3649272	+	3ulqA00-i1	7.2e-138	QEV93256.1	3649256	3649375	+	0.864693	-17	True	Bacillus velezensis	GCA_008727675.1	CP044133.1	chromosome	0				bacterial chromosome (not tested by Phaster)
QEX96722.1	396972	398120	+	3ulqA00-i1	4.4e-132	QEX96723.1	398104	398223	+	0.474977	-17	True	Bacillus velezensis	GCA_008802875.1	CP044349.1	chromosome	0				bacterial chromosome (not tested by Phaster)
QEX99647.1	3581860	3583005	+	3ulqA00-i1	7.3e-133	QEX99648.1	3582989	3583108	+	0.535816	-17	True	Bacillus velezensis	GCA_008802875.1	CP044349.1	chromosome	0				bacterial chromosome (not tested by Phaster)
QEY89289.1	1268404	1269552	-	3ulqA00-i1	8.3e-131	QEY89288.1	1268301	1268420	-	0.474977	-17	True	Bacillus amyloliquefaciens	GCA_008807995.1	CP044359.1	chromosome	0				bacterial chromosome (not tested by Phaster)
QEY92131.1	347921	349069	+	3ulqA00-i1	8.3e-131	QEY92132.1	349053	349172	+	0.474977	-17	True	Bacillus amyloliquefaciens	GCA_008808015.1	CP044360.1	chromosome	0				bacterial chromosome (not tested by Phaster)
QFS23510.1	396880	398028	+	3ulqA00-i1	4.4e-132	QFS23511.1	398012	398131	+	0.474977	-17	True	Bacillus velezensis	GCA_009362235.1	CP045186.1	chromosome	0				bacterial chromosome (not tested by Phaster)
QFS26395.1	3581770	3582915	+	3ulqA00-i1	7.3e-133	QFS26396.1	3582899	3583018	+	0.535816	-17	True	Bacillus velezensis	GCA_009362235.1	CP045186.1	chromosome	0				bacterial chromosome (not tested by Phaster)
QFY80053.1	141113	142258	+	3ulqA00-i1	1.4e-157	QFY80054.1	142242	142361	+	0.906797	-17	True	Bacillus subtilis	GCA_009497795.1	CP031783.1	chromosome	0	No			bacterial chromosome
QFY80768.1	956119	957267	+	3ulqA00-i1	5.5e-128	QFY80769.1	957251	957373	+	0.982225	-17	True	Bacillus subtilis	GCA_009497795.1	CP031783.1	chromosome	0	No			bacterial chromosome
QFY86597.1	2840549	2841694	+	3ulqA00-i1	3.4e-158	QFY86598.1	2841678	2841797	+	0.907989	-17	True	Bacillus subtilis	GCA_009497815.1	CP031784.1	chromosome	0	No			bacterial chromosome
QFY87334.1	3671569	3672717	+	3ulqA00-i1	6.4e-129	QFY87335.1	3672701	3672823	+	0.982225	-17	True	Bacillus subtilis	GCA_009497815.1	CP031784.1	chromosome	0	No			bacterial chromosome
QGH55353.1	389413	390561	+	3ulqA00-i1	4.4e-132	QGH55354.1	390545	390664	+	0.474977	-17	True	Bacillus velezensis	GCA_008244925.1	CP043416.1	chromosome	0				bacterial chromosome (not tested by Phaster)
QGH58282.1	3589199	3590344	+	3ulqA00-i1	2.6e-138	QGH58283.1	3590328	3590447	+	0.884736	-17	True	Bacillus velezensis	GCA_008244925.1	CP043416.1	chromosome	0				bacterial chromosome (not tested by Phaster)
QGH95286.1	484146	485294	+	3ulqA00-i1	6.4e-129	QGH95287.1	485278	485400	+	0.982225	-17	True	Bacillus subtilis	GCA_009662275.1	CP045826.1	chromosome	0				bacterial chromosome (not tested by Phaster)
QGH98516.1	3801116	3802261	+	3ulqA00-i1	4.8e-156	QGH98517.1	3802245	3802364	+	0.907989	-17	True	Bacillus subtilis	GCA_009662275.1	CP045826.1	chromosome	0				bacterial chromosome (not tested by Phaster)
QGH99361.1	433620	434768	+	3ulqA00-i1	2.3e-128	QGH99362.1	434752	434874	+	0.982225	-17	True	Bacillus subtilis	GCA_009662235.1	CP045825.1	chromosome	0	No			bacterial chromosome
QGI02567.1	3794998	3796143	+	3ulqA00-i1	3.6e-157	QGI02568.1	3796127	3796246	+	0.907989	-17	True	Bacillus subtilis	GCA_009662235.1	CP045825.1	chromosome	0	No			bacterial chromosome
QGI03452.1	427092	428240	+	3ulqA00-i1	3.7e-129	QGI03453.1	428224	428346	+	0.982225	-17	True	Bacillus subtilis	GCA_009662195.1	CP045824.1	chromosome	0				bacterial chromosome (not tested by Phaster)
QGI06782.1	3863170	3864315	+	3ulqA00-i1	4.2e-156	QGI06783.1	3864299	3864418	+	0.907989	-17	True	Bacillus subtilis	GCA_009662195.1	CP045824.1	chromosome	0				bacterial chromosome (not tested by Phaster)
QGI07661.1	427066	428214	+	3ulqA00-i1	6.4e-129	QGI07662.1	428198	428320	+	0.982225	-17	True	Bacillus subtilis	GCA_009662255.1	CP045823.1	chromosome	0				bacterial chromosome (not tested by Phaster)
QGI10975.1	3857349	3858494	+	3ulqA00-i1	4.8e-156	QGI10976.1	3858478	3858597	+	0.907989	-17	True	Bacillus subtilis	GCA_009662255.1	CP045823.1	chromosome	0				bacterial chromosome (not tested by Phaster)
QGI11867.1	428428	429576	+	3ulqA00-i1	3.7e-129	QGI11868.1	429560	429682	+	0.982225	-17	True	Bacillus subtilis	GCA_009662215.1	CP045821.1	chromosome	0	No			bacterial chromosome
QGI15189.1	3821673	3822818	+	3ulqA00-i1	2.1e-158	QGI15190.1	3822802	3822921	+	0.907989	-17	True	Bacillus subtilis	GCA_009662215.1	CP045821.1	chromosome	0	No			bacterial chromosome
QGI16189.1	427077	428225	+	3ulqA00-i1	6.4e-129	QGI16190.1	428209	428331	+	0.982225	-17	True	Bacillus subtilis	GCA_009662175.1	CP045820.1	chromosome	0				bacterial chromosome (not tested by Phaster)
QGI19593.1	3899991	3901136	+	3ulqA00-i1	4.8e-156	QGI19594.1	3901120	3901239	+	0.907989	-17	True	Bacillus subtilis	GCA_009662175.1	CP045820.1	chromosome	0				bacterial chromosome (not tested by Phaster)
QGI20431.1	427079	428227	+	3ulqA00-i1	6.4e-129	QGI20432.1	428211	428333	+	0.982225	-17	True	Bacillus subtilis	GCA_009662155.1	CP045819.1	chromosome	0	No			bacterial chromosome
QGI23595.1	3741468	3742613	+	3ulqA00-i1	4.8e-156	QGI23596.1	3742597	3742716	+	0.907989	-17	True	Bacillus subtilis	GCA_009662155.1	CP045819.1	chromosome	0	No			bacterial chromosome
QGI25481.1	427148	428296	+	3ulqA00-i1	6.4e-129	QGI25482.1	428280	428402	+	0.982225	-17	True	Bacillus subtilis	GCA_009662375.1	CP045818.1	chromosome	0				bacterial chromosome (not tested by Phaster)
QGI28626.1	3723810	3724955	+	3ulqA00-i1	4.8e-156	QGI28627.1	3724939	3725058	+	0.907989	-17	True	Bacillus subtilis	GCA_009662375.1	CP045818.1	chromosome	0				bacterial chromosome (not tested by Phaster)
QGI29502.1	420362	421510	+	3ulqA00-i1	6.4e-129	QGI29503.1	421494	421616	+	0.982225	-17	True	Bacillus subtilis	GCA_009662355.1	CP045817.1	chromosome	0				bacterial chromosome (not tested by Phaster)
QGI32603.1	3709064	3710209	+	3ulqA00-i1	2.2e-157	QGI32604.1	3710193	3710312	+	0.907989	-17	True	Bacillus subtilis	GCA_009662355.1	CP045817.1	chromosome	0				bacterial chromosome (not tested by Phaster)
QGI33527.1	458136	459284	+	3ulqA00-i1	6.4e-129	QGI33528.1	459268	459390	+	0.982225	-17	True	Bacillus subtilis	GCA_009662335.1	CP045816.1	chromosome	0				bacterial chromosome (not tested by Phaster)
QGI36760.1	3743206	3744351	+	3ulqA00-i1	2.2e-157	QGI36761.1	3744335	3744454	+	0.907989	-17	True	Bacillus subtilis	GCA_009662335.1	CP045816.1	chromosome	0				bacterial chromosome (not tested by Phaster)
QGI37613.1	428427	429575	+	3ulqA00-i1	3.7e-129	QGI37614.1	429559	429681	+	0.982225	-17	True	Bacillus subtilis	GCA_009662435.1	CP045922.1	chromosome	0	No			bacterial chromosome
QGI40915.1	3845617	3846762	+	3ulqA00-i1	2.1e-158	QGI40916.1	3846746	3846865	+	0.907989	-17	True	Bacillus subtilis	GCA_009662435.1	CP045922.1	chromosome	0	No			bacterial chromosome
QGI46289.1	428427	429575	+	3ulqA00-i1	3.7e-129	QGI46290.1	429559	429681	+	0.982225	-17	True	Bacillus subtilis	GCA_009662415.1	CP045812.1	chromosome	0	No			bacterial chromosome
QGI49659.1	3845616	3846761	+	3ulqA00-i1	2.1e-158	QGI49660.1	3846745	3846864	+	0.907989	-17	True	Bacillus subtilis	GCA_009662415.1	CP045812.1	chromosome	0	No			bacterial chromosome
QGI50639.1	428428	429576	+	3ulqA00-i1	3.7e-129	QGI50640.1	429560	429682	+	0.982225	-17	True	Bacillus subtilis	GCA_009662455.1	CP045811.1	chromosome	0	No			bacterial chromosome
QGI53737.1	3693573	3694718	+	3ulqA00-i1	2.1e-158	QGI53738.1	3694702	3694821	+	0.907989	-17	True	Bacillus subtilis	GCA_009662455.1	CP045811.1	chromosome	0	No			bacterial chromosome
QGI73996.1	2792936	2794081	+	3ulqA00-i1	3.5e-138	QGI73997.1	2794065	2794184	+	0.867773	-17	True	Bacillus velezensis	GCA_009663035.1	CP045926.1	chromosome	0				bacterial chromosome (not tested by Phaster)
QGI74668.1	3545920	3547068	+	3ulqA00-i1	4.4e-132	QGI74669.1	3547052	3547171	+	0.474977	-17	True	Bacillus velezensis	GCA_009663035.1	CP045926.1	chromosome	0				bacterial chromosome (not tested by Phaster)
QGJ63665.1	388895	390043	+	3ulqA00-i1	3.9e-132	QGJ63666.1	390027	390146	+	0.474977	-17	True	Bacillus velezensis	GCA_009664145.1	CP041192.1	chromosome	0				bacterial chromosome (not tested by Phaster)
QGJ66606.1	3633780	3634925	+	3ulqA00-i1	7.3e-138	QGJ66607.1	3634909	3635028	+	0.899514	-17	True	Bacillus velezensis	GCA_009664145.1	CP041192.1	chromosome	0				bacterial chromosome (not tested by Phaster)
QGU22821.1	535919	537064	-	3ulqA00-i1	6.3e-157	QGU22820.1	535816	535935	-	0.907989	-17	True	Bacillus subtilis	GCA_009665145.2	CP046448.1	chromosome	0				bacterial chromosome (not tested by Phaster)
QGU25876.1	3769967	3771115	-	3ulqA00-i1	6.4e-129	QGU25875.1	3769861	3769983	-	0.982225	-17	True	Bacillus subtilis	GCA_009665145.2	CP046448.1	chromosome	0				bacterial chromosome (not tested by Phaster)
QGU46272.1	399162	400310	+	3ulqA00-i1	4.4e-132	QGU46273.1	400294	400413	+	0.456717	-17	True	Bacillus velezensis	GCA_009738165.1	CP045711.1	chromosome	0				bacterial chromosome (not tested by Phaster)
QGU49172.1	3654265	3655410	+	3ulqA00-i1	5.9e-138	QGU49173.1	3655394	3655513	+	0.864693	-17	True	Bacillus velezensis	GCA_009738165.1	CP045711.1	chromosome	0				bacterial chromosome (not tested by Phaster)
QGZ45531.1	2488603	2489748	+	3ulqA00-i1	1.1e-137	QGZ45532.1	2489732	2489851	+	0.864693	-17	True	Bacillus velezensis	GCA_009789615.1	CP046918.1	chromosome	0				bacterial chromosome (not tested by Phaster)
QGZ46170.1	3264028	3265176	+	3ulqA00-i1	3.6e-132	QGZ46171.1	3265160	3265279	+	0.472991	-17	True	Bacillus velezensis	GCA_009789615.1	CP046918.1	chromosome	0				bacterial chromosome (not tested by Phaster)
QHC10526.1	380743	381891	+	3ulqA00-i1	3.9e-132	QHC10527.1	381875	381994	+	0.474977	-17	True	Bacillus velezensis	GCA_009834085.1	CP047157.1	chromosome	0				bacterial chromosome (not tested by Phaster)
QHC13482.1	3640677	3641822	+	3ulqA00-i1	7.3e-138	QHC13483.1	3641806	3641925	+	0.871963	-17	True	Bacillus velezensis	GCA_009834085.1	CP047157.1	chromosome	0				bacterial chromosome (not tested by Phaster)
QHE15402.1	1144730	1145875	+	3ulqA00-i1	2.1e-158	QHE15403.1	1145859	1145978	+	0.907989	-17	True	Bacillus subtilis	GCA_009857115.1	CP047325.1	chromosome	0				bacterial chromosome (not tested by Phaster)
QHE16124.1	1942290	1943438	+	3ulqA00-i1	3.7e-129	QHE16125.1	1943422	1943544	+	0.982225	-17	True	Bacillus subtilis	GCA_009857115.1	CP047325.1	chromosome	0				bacterial chromosome (not tested by Phaster)
QHF56253.1	463287	464453	+	3ulqA00-i1	2e-129	QHF56254.1	464437	464559	+	0.982225	-17	True	Bacillus subtilis	GCA_009866865.1	CP023409.1	chromosome	0				bacterial chromosome (not tested by Phaster)
QHH18803.1	419887	421035	+	3ulqA00-i1	6.4e-129	QHH18804.1	421019	421141	+	0.982225	-17	True	Bacillus subtilis	GCA_009884005.1	CP047485.1	chromosome	0				bacterial chromosome (not tested by Phaster)
QHH22012.1	3741353	3742498	+	3ulqA00-i1	1.4e-157	QHH22013.1	3742482	3742601	+	0.906797	-17	True	Bacillus subtilis	GCA_009884005.1	CP047485.1	chromosome	0				bacterial chromosome (not tested by Phaster)
QHJ02151.1	442909	444057	+	3ulqA00-i1	3.9e-132	QHJ02152.1	444041	444160	+	0.474977	-17	True	Bacillus sp. AM1(2019)	GCA_009906915.1	CP047644.1	chromosome	0	No			bacterial chromosome
QHJ05231.1	3831868	3833013	+	3ulqA00-i1	2.4e-137	QHJ05232.1	3832997	3833116	+	0.867773	-17	True	Bacillus sp. AM1(2019)	GCA_009906915.1	CP047644.1	chromosome	0	No			bacterial chromosome
QHJ93207.1	235427	236575	+	3ulqA00-i1	2.3e-128	QHJ93208.1	236559	236681	+	0.982225	-17	True	Bacillus subtilis	GCA_009913255.1	CP028201.1	chromosome	0				bacterial chromosome (not tested by Phaster)
QHJ96394.1	3480772	3481917	+	3ulqA00-i1	1.4e-157	QHJ96395.1	3481901	3482020	+	0.906797	-17	True	Bacillus subtilis	GCA_009913255.1	CP028201.1	chromosome	0				bacterial chromosome (not tested by Phaster)
QHJ99572.1	2577690	2578838	-	3ulqA00-i1	5.5e-128	QHJ99571.1	2577584	2577706	-	0.982225	-17	True	Bacillus subtilis	GCA_009913275.1	CP028202.1	chromosome	0	No			bacterial chromosome
QHK00297.1	3355559	3356704	-	3ulqA00-i1	1.1e-157	QHK00296.1	3355456	3355575	-	0.907989	-17	True	Bacillus subtilis	GCA_009913275.1	CP028202.1	chromosome	0	No			bacterial chromosome
QHK02241.1	1061508	1062653	+	3ulqA00-i1	7e-138	QHK02242.1	1062637	1062756	+	0.867773	-17	True	Bacillus velezensis	GCA_009913295.1	CP028204.1	chromosome	0				bacterial chromosome (not tested by Phaster)
QHK02989.1	1847235	1848383	+	3ulqA00-i1	3.9e-132	QHK02990.1	1848367	1848486	+	0.474977	-17	True	Bacillus velezensis	GCA_009913295.1	CP028204.1	chromosome	0				bacterial chromosome (not tested by Phaster)
QHK06909.1	1910853	1911998	+	3ulqA00-i1	7.2e-138	QHK06910.1	1911982	1912101	+	0.864693	-17	True	Bacillus velezensis	GCA_009913315.1	CP028205.1	chromosome	0	No			bacterial chromosome
QHK07621.1	2663059	2664207	+	3ulqA00-i1	4.4e-132	QHK07622.1	2664191	2664310	+	0.472991	-17	True	Bacillus velezensis	GCA_009913315.1	CP028205.1	chromosome	0	No			bacterial chromosome
QHK09267.1	357784	358932	+	3ulqA00-i1	4.4e-132	QHK09268.1	358916	359035	+	0.472991	-17	True	Bacillus velezensis	GCA_009913335.1	CP028206.1	chromosome	0				bacterial chromosome (not tested by Phaster)
QHK12432.1	3623637	3624782	+	3ulqA00-i1	7.2e-138	QHK12433.1	3624766	3624885	+	0.864693	-17	True	Bacillus velezensis	GCA_009913335.1	CP028206.1	chromosome	0				bacterial chromosome (not tested by Phaster)
QHK13090.1	253007	254155	-	3ulqA00-i1	4.4e-132	QHK13089.1	252904	253023	-	0.472991	-17	True	Bacillus velezensis	GCA_009913355.1	CP028207.1	chromosome	0				bacterial chromosome (not tested by Phaster)
QHK13786.1	999960	1001105	-	3ulqA00-i1	7.2e-138	QHK13785.1	999857	999976	-	0.864693	-17	True	Bacillus velezensis	GCA_009913355.1	CP028207.1	chromosome	0				bacterial chromosome (not tested by Phaster)
QHK63197.1	1043726	1044871	+	3ulqA00-i1	7.2e-138	QHK63198.1	1044855	1044974	+	0.864693	-17	True	Bacillus velezensis	GCA_009913375.1	CP028208.1	chromosome	0				bacterial chromosome (not tested by Phaster)
QHK63893.1	1790680	1791828	+	3ulqA00-i1	4.4e-132	QHK63894.1	1791812	1791931	+	0.472991	-17	True	Bacillus velezensis	GCA_009913375.1	CP028208.1	chromosome	0				bacterial chromosome (not tested by Phaster)
QHL53216.1	234805	235953	-	3ulqA00-i1	6.4e-129	QHL53215.1	234699	234821	-	0.982225	-17	True	Bacillus subtilis	GCA_009913395.1	CP028209.1	chromosome	0				bacterial chromosome (not tested by Phaster)
QHL53972.1	1039829	1040974	-	3ulqA00-i1	3.6e-157	QHL53971.1	1039726	1039845	-	0.907989	-17	True	Bacillus subtilis	GCA_009913395.1	CP028209.1	chromosome	0				bacterial chromosome (not tested by Phaster)
QHL92562.1	513930	515078	+	3ulqA00-i1	4.4e-132	QHL92563.1	515062	515181	+	0.472991	-17	True	Bacillus velezensis	GCA_009913475.1	CP028210.1	chromosome	0				bacterial chromosome (not tested by Phaster)
QHL95656.1	3730832	3731977	+	3ulqA00-i1	7.2e-138	QHL95657.1	3731961	3732080	+	0.864693	-17	True	Bacillus velezensis	GCA_009913475.1	CP028210.1	chromosome	0				bacterial chromosome (not tested by Phaster)
QHL96385.1	509201	510349	-	3ulqA00-i1	4.4e-132	QHL96384.1	509098	509217	-	0.472991	-17	True	Bacillus velezensis	GCA_009913495.1	CP028211.1	chromosome	0				bacterial chromosome (not tested by Phaster)
QHL97081.1	1256158	1257303	-	3ulqA00-i1	7.2e-138	QHL97080.1	1256055	1256174	-	0.864693	-17	True	Bacillus velezensis	GCA_009913495.1	CP028211.1	chromosome	0				bacterial chromosome (not tested by Phaster)
QHM02250.1	2301517	2302665	-	3ulqA00-i1	6.4e-129	QHM02249.1	2301411	2301533	-	0.982225	-17	True	Bacillus subtilis	GCA_009913515.1	CP028212.1	chromosome	0	No			bacterial chromosome
QHM02983.1	3089980	3091125	-	3ulqA00-i1	2.1e-158	QHM02982.1	3089877	3089996	-	0.907989	-17	True	Bacillus subtilis	GCA_009913515.1	CP028212.1	chromosome	0	No			bacterial chromosome
QHM07397.1	3268534	3269682	-	3ulqA00-i1	3.4e-129	QHM07396.1	3268428	3268550	-	0.982225	-17	True	Bacillus subtilis	GCA_009913535.1	CP028213.1	chromosome	0				bacterial chromosome (not tested by Phaster)
QHM08122.1	4050377	4051522	-	3ulqA00-i1	1.5e-156	QHM08121.1	4050274	4050393	-	0.907989	-17	True	Bacillus subtilis	GCA_009913535.1	CP028213.1	chromosome	0				bacterial chromosome (not tested by Phaster)
QHM10180.1	1863001	1864146	+	3ulqA00-i1	3.6e-157	QHM10181.1	1864130	1864249	+	0.907989	-17	True	Bacillus subtilis	GCA_009913555.1	CP028215.1	chromosome	0				bacterial chromosome (not tested by Phaster)
QHM10957.1	2684959	2686107	+	3ulqA00-i1	6.4e-129	QHM10958.1	2686091	2686213	+	0.982225	-17	True	Bacillus subtilis	GCA_009913555.1	CP028215.1	chromosome	0				bacterial chromosome (not tested by Phaster)
QHM12919.1	516084	517232	-	3ulqA00-i1	5.5e-128	QHM12918.1	515978	516100	-	0.982225	-17	True	Bacillus subtilis	GCA_009913575.1	CP028217.1	chromosome	0				bacterial chromosome (not tested by Phaster)
QHM13678.1	1321596	1322741	-	3ulqA00-i1	2.5e-156	QHM13677.1	1321493	1321612	-	0.907989	-17	True	Bacillus subtilis	GCA_009913575.1	CP028217.1	chromosome	0				bacterial chromosome (not tested by Phaster)
QHM18054.1	1644653	1645801	-	3ulqA00-i1	8.9e-128	QHM18053.1	1644547	1644669	-	0.982225	-17	True	Bacillus subtilis	GCA_009913595.1	CP028218.1	chromosome	0				bacterial chromosome (not tested by Phaster)
QHM18793.1	2428989	2430134	-	3ulqA00-i1	1.4e-157	QHM18792.1	2428886	2429005	-	0.907989	-17	True	Bacillus subtilis	GCA_009913595.1	CP028218.1	chromosome	0				bacterial chromosome (not tested by Phaster)
QHM80814.1	2697739	2698884	+	3ulqA00-i1	4.7e-137	QHM80815.1	2698868	2698987	+	0.864693	-17	True	Bacillus velezensis	GCA_009914135.1	CP028961.1	chromosome	0				bacterial chromosome (not tested by Phaster)
QHM81542.1	3499605	3500753	+	3ulqA00-i1	4.4e-132	QHM81543.1	3500737	3500856	+	0.472991	-17	True	Bacillus velezensis	GCA_009914135.1	CP028961.1	chromosome	0				bacterial chromosome (not tested by Phaster)
QHM82287.1	282899	284044	+	3ulqA00-i1	3.6e-157	QHM82288.1	284028	284147	+	0.907989	-17	True	Bacillus subtilis	GCA_009914155.1	CP031693.1	chromosome	0				bacterial chromosome (not tested by Phaster)
QHM83034.1	1077479	1078627	+	3ulqA00-i1	6.4e-129	QHM83035.1	1078611	1078733	+	0.982225	-17	True	Bacillus subtilis	GCA_009914155.1	CP031693.1	chromosome	0				bacterial chromosome (not tested by Phaster)
QHM86576.1	559355	560503	-	3ulqA00-i1	3.9e-132	QHM86575.1	559252	559371	-	0.474977	-17	True	Bacillus velezensis	GCA_009914175.1	CP031694.1	chromosome	0				bacterial chromosome (not tested by Phaster)
QHM87248.1	1272843	1273988	-	3ulqA00-i1	1.1e-136	QHM87247.1	1272740	1272859	-	0.443970	-17	True	Bacillus velezensis	GCA_009914175.1	CP031694.1	chromosome	0				bacterial chromosome (not tested by Phaster)
QHQ56983.1	1455297	1456442	+	3ulqA00-i1	8e-133	QHQ56984.1	1456426	1456545	+	0.535816	-17	True	Bacillus velezensis	GCA_009931675.1	CP048002.1	chromosome	0				bacterial chromosome (not tested by Phaster)
QHQ57637.1	2253602	2254750	+	3ulqA00-i1	3e-132	QHQ57638.1	2254734	2254853	+	0.474977	-17	True	Bacillus velezensis	GCA_009931675.1	CP048002.1	chromosome	0				bacterial chromosome (not tested by Phaster)
QID48964.1	396880	398028	+	3ulqA00-i1	4.4e-132	QID48965.1	398012	398131	+	0.474977	-17	True	Bacillus sp. LUNF1	GCA_011008975.1	CP048876.1	chromosome	0				bacterial chromosome (not tested by Phaster)
QID51911.1	3632755	3633900	+	3ulqA00-i1	7.3e-133	QID51912.1	3633884	3634003	+	0.535816	-17	True	Bacillus sp. LUNF1	GCA_011008975.1	CP048876.1	chromosome	0				bacterial chromosome (not tested by Phaster)
QIR31684.1	391133	392281	+	3ulqA00-i1	4.4e-132	QIR31685.1	392265	392384	+	0.474977	-17	True	Bacillus velezensis	GCA_011784665.1	CP050424.1	chromosome	0				bacterial chromosome (not tested by Phaster)
QIR34885.1	3692185	3693330	+	3ulqA00-i1	1e-137	QIR34886.1	3693314	3693433	+	0.884736	-17	True	Bacillus velezensis	GCA_011784665.1	CP050424.1	chromosome	0				bacterial chromosome (not tested by Phaster)
QIR71324.1	397291	398439	+	3ulqA00-i1	4.4e-132	QIR71325.1	398423	398542	+	0.474977	-17	True	Bacillus velezensis	GCA_011769925.1	CP050448.1	chromosome	0				bacterial chromosome (not tested by Phaster)
QIR74187.1	3581974	3583119	+	3ulqA00-i1	7.3e-133	QIR74188.1	3583103	3583222	+	0.535816	-17	True	Bacillus velezensis	GCA_011769925.1	CP050448.1	chromosome	0				bacterial chromosome (not tested by Phaster)
AAP10452.1	3475275	3476390	+	3q15B00-i1	1.2e-92	AAP10453.1	3476390	3476551	+	0.804780	-1	True	Bacillus cereus ATCC 14579	GCA_000007825.1	AE016877.1	chromosome	1	No			bacterial chromosome
AAP25004.1	1009328	1010440	+	3q15B00-i1	1.7e-92	AAP25005.1	1010437	1010568	+	0.754451	-4	True	Bacillus anthracis str. Ames	GCA_000007845.1	AE016879.1	chromosome	1	No			bacterial chromosome
AAP27063.1	3021253	3022368	+	3q15B00-i1	2.1e-89	AAP27064.1	3022368	3022529	+	0.988185	-1	True	Bacillus anthracis str. Ames	GCA_000007845.1	AE016879.1	chromosome	1	No			bacterial chromosome
AAP27505.1	3457062	3458141	-	3q15B00-i1	8.2e-85	AAP27504.1	3456916	3457065	-	0.884418	-4	True	Bacillus anthracis str. Ames	GCA_000007845.1	AE016879.1	chromosome	1	intact(100)	3451327-3524718	PHAGE_Bacill_1_NC_009737(11)	intact prophage
AAS41989.1	2886506	2887600	+	3q15B00-i1	5.8e-85	AAS41990.1	2887600	2887746	+	0.932595	-1	True	Bacillus cereus ATCC 10987	GCA_000008005.1	AE017194.1	chromosome	1	No			bacterial chromosome
AAS42429.1	3278356	3279450	+	3q15B00-i1	2.7e-90	AAS42430.1	3279447	3279635	+	0.938078	-4	True	Bacillus cereus ATCC 10987	GCA_000008005.1	AE017194.1	chromosome	1	No			bacterial chromosome
AAS44998.1	130663	131757	-	3q15B00-i1	7.1e-102	AAS44997.1	130526	130666	-	0.990378	-4	True	Bacillus cereus ATCC 10987	GCA_000008005.1	AE017195.1	plasmid	1				plasmid (not tested by Phaster)
AAT30121.1	1009329	1010441	+	3q15B00-i1	1.7e-92	AAT30122.1	1010438	1010569	+	0.754451	-4	True	Bacillus anthracis str. 'Ames Ancestor'	GCA_000008445.1	AE017334.2	chromosome	1	No			bacterial chromosome
AAT32395.2	3021381	3022496	+	3q15B00-i1	2.1e-89	AAT32396.1	3022496	3022657	+	0.988185	-1	True	Bacillus anthracis str. 'Ames Ancestor'	GCA_000008445.1	AE017334.2	chromosome	1	No			bacterial chromosome
AAT32874.1	3457189	3458268	-	3q15B00-i1	8.2e-85	AAT32873.1	3457043	3457192	-	0.884418	-4	True	Bacillus anthracis str. 'Ames Ancestor'	GCA_000008445.1	AE017334.2	chromosome	1	No			bacterial chromosome
AAU17039.1	3345257	3346351	+	3q15B00-i1	8.3e-91	AAU17038.1	3346348	3346536	+	0.926565	-4	True	Bacillus cereus E33L	GCA_000011625.1	CP000001.1	chromosome	1	No			bacterial chromosome
ABS22207.1	2034056	2035141	-	3q15B00-i1	1.6e-81	ABS22206.1	2033910	2034059	-	0.838320	-4	True	Bacillus cytotoxicus NVH 391-98	GCA_000017425.1	CP000764.1	chromosome	1	No			bacterial chromosome
ABS22527.1	2376098	2377153	+	3q15B00-i1	2.2e-99	ABS22528.1	2377150	2377290	+	0.889411	-4	True	Bacillus cytotoxicus NVH 391-98	GCA_000017425.1	CP000764.1	chromosome	1	No			bacterial chromosome
ACJ77882.1	3279233	3280327	+	3q15B00-i1	4.3e-89	ACJ77311.1	3280324	3280512	+	0.969629	-4	True	Bacillus cereus AH187	GCA_000021225.1	CP001177.1	chromosome	1	No			bacterial chromosome
ACJ78871.1	1861946	1863040	+	3q15B00-i1	1.1e-76	ACJ82358.1	1863037	1863180	+	0.712549	-4	True	Bacillus cereus AH187	GCA_000021225.1	CP001177.1	chromosome	1	No			bacterial chromosome
ACJ82738.1	204553	205647	+	3q15B00-i1	1.5e-101	ACJ82749.1	205644	205784	+	0.990378	-4	True	Bacillus cereus AH187	GCA_000021225.1	CP001179.1	plasmid	1				plasmid (not tested by Phaster)
ACK60191.1	3409737	3410852	+	3q15B00-i1	1.2e-92	ACK60756.1	3410852	3411013	+	0.786556	-1	True	Bacillus cereus B4264	GCA_000021205.1	CP001176.1	chromosome	1	No			bacterial chromosome
ACK62943.1	3390307	3391401	+	3q15B00-i1	1.4e-89	ACK62370.1	3391398	3391586	+	0.931163	-4	True	Bacillus cereus B4264	GCA_000021205.1	CP001176.1	chromosome	1	No			bacterial chromosome
ACK92098.1	3353248	3354342	+	3q15B00-i1	1.3e-89	ACK89433.1	3354339	3354527	+	0.923193	-4	True	Bacillus cereus AH820	GCA_000021785.1	CP001283.1	chromosome	1	No			bacterial chromosome
ACK90464.1	3118600	3119715	+	3q15B00-i1	7.6e-90	ACK91231.1	3119715	3119876	+	0.987980	-1	True	Bacillus cereus AH820	GCA_000021785.1	CP001283.1	chromosome	1	No			bacterial chromosome
ACK94609.1	3429984	3431099	+	3q15B00-i1	4.1e-92	ACK93853.1	3431099	3431260	+	0.782774	-1	True	Bacillus cereus G9842	GCA_000021305.1	CP001186.1	chromosome	1	No			bacterial chromosome
ACK98684.1	89302	90396	-	3q15B00-i1	7.8e-98	ACK98616.1	89168	89305	-	0.499892	-4	True	Bacillus cereus G9842	GCA_000021305.1	CP001187.1	plasmid	1				plasmid (not tested by Phaster)
ACM12311.1	1863400	1864494	+	3q15B00-i1	1.1e-76	ACM12312.1	1864491	1864634	+	0.712549	-4	True	Bacillus cereus Q1	GCA_000013065.1	CP000227.1	chromosome	1	No			bacterial chromosome
ACM13734.1	3249705	3250802	+	3q15B00-i1	1.4e-73	ACM13735.1	3250805	3250993	+	0.948435	2	True	Bacillus cereus Q1	GCA_000013065.1	CP000227.1	chromosome	1	No			bacterial chromosome
ACM15823.1	101157	102251	+	3q15B00-i1	1.4e-102	ACM15824.1	102248	102388	+	0.990378	-4	True	Bacillus cereus Q1	GCA_000013065.1	CP000228.1	plasmid	1				plasmid (not tested by Phaster)
ACM15882.1	155498	156616	-	3q15B00-i1	5.5e-93	ACM15881.1	155370	155501	-	0.792626	-4	True	Bacillus cereus Q1	GCA_000013065.1	CP000228.1	plasmid	1				plasmid (not tested by Phaster)
ACO27373.1	959479	960588	+	3q15B00-i1	1.2e-87	ACO26764.1	960585	960722	+	0.711055	-4	True	Bacillus cereus 03BB102	GCA_000022505.1	CP001407.1	chromosome	1	No			bacterial chromosome
ACO28148.1	3109162	3110277	+	3q15B00-i1	2.3e-90	ACO28762.1	3110277	3110438	+	0.987281	-1	True	Bacillus cereus 03BB102	GCA_000022505.1	CP001407.1	chromosome	1	No			bacterial chromosome
ACP17470.1	3228506	3229618	-	3q15B00-i1	1.7e-92	ACP12279.1	3228378	3228509	-	0.754451	-4	True	Bacillus anthracis str. CDC 684	GCA_000021445.1	CP001215.1	chromosome	1	No			bacterial chromosome
ACP13992.1	780421	781548	+	3q15B00-i1	1.9e-83	ACP14619.1	781545	781694	+	0.884418	-4	True	Bacillus anthracis str. CDC 684	GCA_000021445.1	CP001215.1	chromosome	1	intact(110)	719644-795562	PHAGE_Bacill_1	intact prophage
ACP14313.1	1216266	1217381	-	3q15B00-i1	2.1e-89	ACP14758.1	1216105	1216266	-	0.988185	-1	True	Bacillus anthracis str. CDC 684	GCA_000021445.1	CP001215.1	chromosome	1	No			bacterial chromosome
ACP17749.1	172629	173723	+	3q15B00-i1	4.1e-99	ACP17839.1	173720	173860	+	0.873740	-4	True	Bacillus anthracis str. CDC 684	GCA_000021445.1	CP001216.1	plasmid	1	incomplete(40)	152554-173939	PHAGE_Staphy_SPbeta_like_NC_029119(2)	incomplete prophage
ACQ46490.1	3021281	3022396	+	3q15B00-i1	2.1e-89	ACQ46858.1	3022396	3022557	+	0.988185	-1	True	Bacillus anthracis str. A0248	GCA_000022865.1	CP001598.1	chromosome	1	No			bacterial chromosome
ACQ46549.1	3457089	3458168	-	3q15B00-i1	8.2e-85	ACQ48053.1	3456943	3457092	-	0.884418	-4	True	Bacillus anthracis str. A0248	GCA_000022865.1	CP001598.1	chromosome	1	incomplete(10)	3451286-3465669	PHAGE_Bacill_phi4J1_NC_029008(2)	incomplete prophage
ACQ48214.1	1009229	1010341	+	3q15B00-i1	1.7e-92	ACQ48469.1	1010338	1010469	+	0.754451	-4	True	Bacillus anthracis str. A0248	GCA_000022865.1	CP001598.1	chromosome	1	No			bacterial chromosome
ACQ50983.1	172572	173666	+	3q15B00-i1	3.8e-99	ACQ50984.1	173663	173803	+	0.873740	-4	True	Bacillus anthracis str. A0248	GCA_000022865.1	CP001599.1	plasmid	1				plasmid (not tested by Phaster)
ADH06211.1	1514380	1515474	-	3q15B00-i1	3.8e-87	ADH06210.1	1514249	1514383	-	0.735075	-4	True	Bacillus thuringiensis BMB171	GCA_000092165.1	CP001903.1	chromosome	1	No			bacterial chromosome
ADK07060.1	4218902	4220071	+	3q15B00-i1	2.4e-96	ADK07061.1	4220068	4220190	+	0.912751	-4	True	Bacillus cereus biovar anthracis str. CI	GCA_000143605.1	CP001746.1	chromosome	1				bacterial chromosome (not tested by Phaster)
AEA17104.1	3444321	3445415	+	3q15B00-i1	1.1e-87	AEA17105.1	3445412	3445600	+	0.946758	-4	True	Bacillus thuringiensis serovar chinensis CT-43	GCA_000193355.1	CP001907.1	chromosome	1	No			bacterial chromosome
AEA19371.1	26485	27579	+	3q15B00-i1	2.9e-96	AEA19372.1	27576	27713	+	0.509694	-4	True	Bacillus thuringiensis serovar chinensis CT-43	GCA_000193355.1	CP001910.1	plasmid	1				plasmid (not tested by Phaster)
AEA19557.1	206029	207120	+	3q15B00-i1	2.6e-91	AEA19558.1	207117	207251	+	0.834934	-4	True	Bacillus thuringiensis serovar chinensis CT-43	GCA_000193355.1	CP001910.1	plasmid	1				plasmid (not tested by Phaster)
AEA19751.1	49517	50629	+	3q15B00-i1	5.8e-96	AEA19752.1	50626	50760	+	0.728845	-4	True	Bacillus thuringiensis serovar chinensis CT-43	GCA_000193355.1	CP001913.1	plasmid	1				plasmid (not tested by Phaster)
AEA19892.1	6352	7431	+	3q15B00-i1	2.6e-96	AEA19893.1	7428	7574	+	0.518021	-4	True	Bacillus thuringiensis serovar chinensis CT-43	GCA_000193355.1	CP001916.1	plasmid	1				plasmid (not tested by Phaster)
AEW54104.1	951743	952852	+	3q15B00-i1	5.3e-88	AEW54105.1	952849	952986	+	0.711055	-4	True	Bacillus cereus F837/76	GCA_000239195.1	CP003187.1	chromosome	1	No			bacterial chromosome
AFH82349.1	1000316	1001428	+	3q15B00-i1	1.7e-92	AFH82350.1	1001425	1001556	+	0.754451	-4	True	Bacillus anthracis str. H9401	GCA_000258885.1	CP002091.1	chromosome	1	No			bacterial chromosome
AFH84514.1	3011909	3012961	+	3q15B00-i1	7.9e-83	AFH84515.1	3012961	3013122	+	0.988185	-1	True	Bacillus anthracis str. H9401	GCA_000258885.1	CP002091.1	chromosome	1	No			bacterial chromosome
AFH84964.1	3447579	3448667	-	3q15B00-i1	2.8e-85	AFH84963.1	3447433	3447558	-	0.409122	20	True	Bacillus anthracis str. H9401	GCA_000258885.1	CP002091.1	chromosome	1	questionable(90)	3443267-3482484	PHAGE_Clostr_phiCT19406B_NC_030947(8)	questionable prophage
AFH87054.1	172332	173426	+	3q15B00-i1	3.8e-99	AFH87055.1	173435	173563	+	0.609712	8	True	Bacillus anthracis str. H9401	GCA_000258885.1	CP002092.1	plasmid	1	incomplete(50)	154551-176557	PHAGE_Staphy_SPbeta_like_NC_029119(2)	incomplete prophage
AFQ10458.1	2543322	2544416	-	3q15B00-i1	6.7e-96	AFQ10457.1	2543203	2543325	-	0.912751	-4	True	Bacillus cereus FRI-35	GCA_000292415.1	CP003747.1	chromosome	1	No			bacterial chromosome
AFQ11439.1	3488656	3489750	-	3q15B00-i1	2.4e-90	AFQ11438.1	3488471	3488659	-	0.891451	-4	True	Bacillus cereus FRI-35	GCA_000292415.1	CP003747.1	chromosome	1	No			bacterial chromosome
AFQ11639.1	3675432	3676523	+	3q15B00-i1	2.1e-91	AFQ11640.1	3676520	3676654	+	0.845916	-4	True	Bacillus cereus FRI-35	GCA_000292415.1	CP003747.1	chromosome	1	No			bacterial chromosome
AFQ11819.1	3853088	3854182	-	3q15B00-i1	9.6e-86	AFQ11818.1	3852942	3853088	-	0.932595	-1	True	Bacillus cereus FRI-35	GCA_000292415.1	CP003747.1	chromosome	1	No			bacterial chromosome
AFQ13255.1	185206	186300	-	3q15B00-i1	9.2e-101	AFQ13254.1	185069	185209	-	0.897907	-4	True	Bacillus cereus FRI-35	GCA_000292415.1	CP003748.1	plasmid	1				plasmid (not tested by Phaster)
AFQ13885.1	398289	399404	-	3q15B00-i1	4.1e-92	AFQ13884.1	398128	398289	-	0.804780	-1	True	Bacillus thuringiensis HD-771	GCA_000292455.1	CP003752.1	chromosome	1	No			bacterial chromosome
AFQ19576.1	73603	74697	-	3q15B00-i1	5.5e-94	AFQ19575.1	73472	73606	-	0.845916	-4	True	Bacillus thuringiensis HD-771	GCA_000292455.1	CP003753.1	plasmid	1				plasmid (not tested by Phaster)
AFQ19735.1	55822	56916	-	3q15B00-i1	1.1e-100	AFQ19734.1	55685	55825	-	0.868769	-4	True	Bacillus thuringiensis HD-771	GCA_000292455.1	CP003754.1	plasmid	1	questionable(90)	1-163317	PHAGE_Gordon_Bowser_NC_030930(5)	questionable prophage
AFQ19957.1	31211	32323	+	3q15B00-i1	1.3e-95	AFQ19958.1	32320	32454	+	0.718001	-4	True	Bacillus thuringiensis HD-771	GCA_000292455.1	CP003756.1	plasmid	1				plasmid (not tested by Phaster)
AFQ27170.1	2926522	2927637	+	3q15B00-i1	4.1e-92	AFQ27171.1	2927637	2927798	+	0.804780	-1	True	Bacillus thuringiensis HD-789	GCA_000292705.1	CP003763.1	chromosome	1	No			bacterial chromosome
AFU11649.1	217830	218924	-	3q15B00-i1	1.3e-91	AFU11648.1	217672	217830	-	0.953809	-1	True	Bacillus thuringiensis MC28	GCA_000300475.1	CP003687.1	chromosome	1	No			bacterial chromosome
AFU11683.1	247902	248996	+	3q15B00-i1	4.8e-92	AFU11684.1	248996	249178	+	0.964071	-1	True	Bacillus thuringiensis MC28	GCA_000300475.1	CP003687.1	chromosome	1	No			bacterial chromosome
AFU14079.1	2598048	2599142	+	3q15B00-i1	4e-90	AFU14080.1	2599139	2599327	+	0.930537	-4	True	Bacillus thuringiensis MC28	GCA_000300475.1	CP003687.1	chromosome	1	No			bacterial chromosome
AFU17287.1	22476	23708	-	3q15B00-i1	2.2e-77	AFU17286.1	22364	22495	-	0.959121	-20	True	Bacillus thuringiensis MC28	GCA_000300475.1	CP003692.1	plasmid	1				plasmid (not tested by Phaster)
AFU17767.1	36737	37867	-	3q15B00-i1	1.6e-88	AFU17766.1	36576	36737	-	0.813383	-1	True	Bacillus thuringiensis MC28	GCA_000300475.1	CP003694.1	plasmid	1				plasmid (not tested by Phaster)
AFU18046.1	346932	348026	-	3q15B00-i1	5.8e-91	AFU18045.1	346807	346935	-	0.720030	-4	True	Bacillus thuringiensis MC28	GCA_000300475.1	CP003694.1	plasmid	1				plasmid (not tested by Phaster)
AFV16731.1	1009952	1011061	+	3q15B00-i1	4.7e-84	AFV16732.1	1011058	1011195	+	0.729690	-4	True	Bacillus thuringiensis Bt407	GCA_000306745.1	CP003889.1	chromosome	1	No			bacterial chromosome
AFV19251.1	3458130	3459224	+	3q15B00-i1	1.1e-87	AFV19252.1	3459221	3459409	+	0.946758	-4	True	Bacillus thuringiensis Bt407	GCA_000306745.1	CP003889.1	chromosome	1	No			bacterial chromosome
AFV21721.1	251328	252422	+	3q15B00-i1	1.5e-86	AFV21722.1	252422	252571	+	0.826404	-1	True	Bacillus thuringiensis Bt407	GCA_000306745.1	CP003890.1	plasmid	1	No			plasmid
AFV22088.1	11208	12320	-	3q15B00-i1	5.8e-96	AFV22087.1	11077	11211	-	0.728845	-4	True	Bacillus thuringiensis Bt407	GCA_000306745.1	CP003891.1	plasmid	1				plasmid (not tested by Phaster)
AFV22208.1	3453	4532	+	3q15B00-i1	2.6e-96	AFV22209.1	4529	4675	+	0.518021	-4	True	Bacillus thuringiensis Bt407	GCA_000306745.1	CP003898.1	plasmid	1				plasmid (not tested by Phaster)
AGE76757.1	1159766	1160854	+	3q15B00-i1	5.2e-94	AGE76758.1	1160854	1161045	+	0.863876	-1	True	Bacillus thuringiensis serovar kurstaki str. HD73	GCA_000338755.1	CP004069.1	chromosome	1	No			bacterial chromosome
AGE79356.1	3626757	3627872	+	3q15B00-i1	3.5e-92	AGE79357.1	3627872	3628033	+	0.825854	-1	True	Bacillus thuringiensis serovar kurstaki str. HD73	GCA_000338755.1	CP004069.1	chromosome	1	No			bacterial chromosome
AGE81755.1	1566	2645	+	3q15B00-i1	2.6e-96	AGE81756.1	2642	2788	+	0.518021	-4	True	Bacillus thuringiensis serovar kurstaki str. HD73	GCA_000338755.1	CP004074.1	plasmid	1				plasmid (not tested by Phaster)
AGG02203.1	3449075	3450169	+	3q15B00-i1	1.1e-87	AGG02204.1	3450166	3450354	+	0.946758	-4	True	Bacillus thuringiensis serovar thuringiensis str. IS5056	GCA_000341665.1	CP004123.1	chromosome	1	No			bacterial chromosome
AGG04334.1	3502	4596	+	3q15B00-i1	9.6e-94	AGG04335.1	4593	4733	+	0.599686	-4	True	Bacillus thuringiensis serovar thuringiensis str. IS5056	GCA_000341665.1	CP004124.1	plasmid	1				plasmid (not tested by Phaster)
AGG04400.1	3106	4254	-	3q15B00-i1	7e-94	AGG04399.1	2964	3104	-	0.727623	1	True	Bacillus thuringiensis serovar thuringiensis str. IS5056	GCA_000341665.1	CP004129.1	plasmid	1				plasmid (not tested by Phaster)
AGG04550.1	16944	18056	-	3q15B00-i1	5.8e-96	AGG04549.1	16813	16947	-	0.728845	-4	True	Bacillus thuringiensis serovar thuringiensis str. IS5056	GCA_000341665.1	CP004132.1	plasmid	1				plasmid (not tested by Phaster)
AGG04932.1	112091	113185	+	3q15B00-i1	7.7e-94	AGG04933.1	113182	113310	+	0.752625	-4	True	Bacillus thuringiensis serovar thuringiensis str. IS5056	GCA_000341665.1	CP004135.1	plasmid	1				plasmid (not tested by Phaster)
AGG05071.1	30707	31801	+	3q15B00-i1	2.9e-96	AGG05072.1	31798	31935	+	0.509694	-4	True	Bacillus thuringiensis serovar thuringiensis str. IS5056	GCA_000341665.1	CP004136.1	plasmid	1				plasmid (not tested by Phaster)
AGG05261.1	210255	211346	+	3q15B00-i1	2.6e-91	AGG05262.1	211343	211477	+	0.834934	-4	True	Bacillus thuringiensis serovar thuringiensis str. IS5056	GCA_000341665.1	CP004136.1	plasmid	1				plasmid (not tested by Phaster)
AGG05358.1	18946	20037	+	3q15B00-i1	9.1e-92	AGG05359.1	20034	20168	+	0.845916	-4	True	Bacillus thuringiensis serovar thuringiensis str. IS5056	GCA_000341665.1	CP004137.1	plasmid	1				plasmid (not tested by Phaster)
AGG05400.1	64081	65196	-	3q15B00-i1	1.2e-91	AGG05399.1	63920	64081	-	0.770520	-1	True	Bacillus thuringiensis serovar thuringiensis str. IS5056	GCA_000341665.1	CP004137.1	plasmid	1				plasmid (not tested by Phaster)
AHA06731.1	702961	704055	+	3q15B00-i1	3.4e-90	AHA06732.1	704052	704240	+	0.930537	-4	True	Bacillus toyonensis BCT-7112	GCA_000496285.1	CP006863.1	chromosome	1	No			bacterial chromosome
AHA09529.1	3594025	3595119	-	3q15B00-i1	2.4e-91	AHA09528.1	3593867	3594025	-	0.953809	-1	True	Bacillus toyonensis BCT-7112	GCA_000496285.1	CP006863.1	chromosome	1	No			bacterial chromosome
AHA70390.1	1228754	1229863	+	3q15B00-i1	4.7e-84	AHA70391.1	1229860	1229997	+	0.739397	-4	True	Bacillus thuringiensis YBT-1518	GCA_000497525.2	CP005935.1	chromosome	1	No			bacterial chromosome
AHA72961.1	3752095	3753189	+	3q15B00-i1	4.3e-88	AHA72962.1	3753186	3753374	+	0.946510	-4	True	Bacillus thuringiensis YBT-1518	GCA_000497525.2	CP005935.1	chromosome	1	No			bacterial chromosome
AHE84687.1	3022114	3023229	+	3q15B00-i1	2.1e-89	AHE84688.1	3023229	3023390	+	0.988185	-1	True	Bacillus anthracis str. A16R	GCA_000512775.2	CP001974.2	chromosome	1	No			bacterial chromosome
AHE90566.1	3022159	3023274	+	3q15B00-i1	2.1e-89	AHE90567.1	3023274	3023435	+	0.988185	-1	True	Bacillus anthracis str. A16	GCA_000512835.2	CP001970.2	chromosome	1	No			bacterial chromosome
AHK37142.1	996566	997678	+	3q15B00-i1	1.7e-92	AHK37143.1	997683	997805	+	0.593008	4	True	Bacillus anthracis str. SVA11	GCA_000583105.1	CP006742.1	chromosome	1	No			bacterial chromosome
AHK39289.1	3006890	3007942	+	3q15B00-i1	7.9e-83	AHK39290.1	3007942	3008103	+	0.988185	-1	True	Bacillus anthracis str. SVA11	GCA_000583105.1	CP006742.1	chromosome	1	No			bacterial chromosome
AHK39738.1	3440226	3441314	-	3q15B00-i1	6.3e-85	AHK39737.1	3440080	3440205	-	0.409122	20	True	Bacillus anthracis str. SVA11	GCA_000583105.1	CP006742.1	chromosome	1	intact(130)	3428941-3510282	PHAGE_Bacill_1_NC_009737(11)	intact prophage
AHK41821.1	172424	173518	+	3q15B00-i1	3.8e-99	AHK41822.1	173515	173655	+	0.873740	-4	True	Bacillus anthracis str. SVA11	GCA_000583105.1	CP006743.1	plasmid	1	incomplete(50)	154646-176649	PHAGE_Staphy_SPbeta_like_NC_029119(2)	incomplete prophage
AHX19536.1	3222886	3224001	+	3q15B00-i1	4.6e-92	AHX19537.1	3224001	3224162	+	0.825854	-1	True	Bacillus bombysepticus str. Wang	GCA_000831065.1	CP007512.1	chromosome	1	No			bacterial chromosome
AHZ49925.1	1160683	1161771	+	3q15B00-i1	5.2e-94	AHZ49926.1	1161771	1161962	+	0.863876	-1	True	Bacillus thuringiensis serovar kurstaki str. YBT-1520	GCA_000688795.1	CP004858.1	chromosome	1	No			bacterial chromosome
AHZ52353.1	3583627	3584742	+	3q15B00-i1	3.5e-92	AHZ52354.1	3584742	3584903	+	0.825854	-1	True	Bacillus thuringiensis serovar kurstaki str. YBT-1520	GCA_000688795.1	CP004858.1	chromosome	1	No			bacterial chromosome
AHZ54511.1	125155	126249	-	3q15B00-i1	2e-93	AHZ54510.1	125027	125158	-	0.699539	-4	True	Bacillus thuringiensis serovar kurstaki str. YBT-1520	GCA_000688795.1	CP004860.1	plasmid	1				plasmid (not tested by Phaster)
AHZ54618.1	260849	261940	-	3q15B00-i1	1.7e-92	AHZ54617.1	260691	260849	-	0.778073	-1	True	Bacillus thuringiensis serovar kurstaki str. YBT-1520	GCA_000688795.1	CP004860.1	plasmid	1				plasmid (not tested by Phaster)
AHZ54692.1	331871	332965	+	3q15B00-i1	1.3e-92	AHZ54693.1	332962	333090	+	0.890022	-4	True	Bacillus thuringiensis serovar kurstaki str. YBT-1520	GCA_000688795.1	CP004860.1	plasmid	1				plasmid (not tested by Phaster)
AHZ54940.1	171195	172286	+	3q15B00-i1	2.6e-91	AHZ54941.1	172283	172417	+	0.834934	-4	True	Bacillus thuringiensis serovar kurstaki str. YBT-1520	GCA_000688795.1	CP004861.1	plasmid	1				plasmid (not tested by Phaster)
AHZ55032.1	284928	286022	+	3q15B00-i1	2.9e-96	AHZ55033.1	286019	286156	+	0.499892	-4	True	Bacillus thuringiensis serovar kurstaki str. YBT-1520	GCA_000688795.1	CP004861.1	plasmid	1				plasmid (not tested by Phaster)
AHZ55123.1	7058	8137	+	3q15B00-i1	2.6e-96	AHZ55124.1	8134	8280	+	0.518021	-4	True	Bacillus thuringiensis serovar kurstaki str. YBT-1520	GCA_000688795.1	CP004864.1	plasmid	1				plasmid (not tested by Phaster)
AHZ55276.1	10900	12012	+	3q15B00-i1	1.3e-95	AHZ55277.1	12009	12143	+	0.718001	-4	True	Bacillus thuringiensis serovar kurstaki str. YBT-1520	GCA_000688795.1	CP004869.1	plasmid	1				plasmid (not tested by Phaster)
AIE32301.1	1171581	1172669	+	3q15B00-i1	5.2e-94	AIE32302.1	1172669	1172860	+	0.863876	-1	True	Bacillus thuringiensis serovar kurstaki str. HD-1	GCA_000717535.1	CP004870.1	chromosome	1	No			bacterial chromosome
AIE34771.1	3608764	3609879	+	3q15B00-i1	3.5e-92	AIE34772.1	3609879	3610040	+	0.825854	-1	True	Bacillus thuringiensis serovar kurstaki str. HD-1	GCA_000717535.1	CP004870.1	chromosome	1	No			bacterial chromosome
AIE36937.1	46384	47496	+	3q15B00-i1	1.3e-95	AIE36938.1	47493	47627	+	0.718001	-4	True	Bacillus thuringiensis serovar kurstaki str. HD-1	GCA_000717535.1	CP004872.1	plasmid	1				plasmid (not tested by Phaster)
AIE37095.1	64696	65811	+	3q15B00-i1	1.3e-93	AIE37096.1	65811	65939	+	0.715160	-1	True	Bacillus thuringiensis serovar kurstaki str. HD-1	GCA_000717535.1	CP004874.1	plasmid	1				plasmid (not tested by Phaster)
AIE37388.1	173756	174847	+	3q15B00-i1	2.6e-91	AIE37389.1	174844	174978	+	0.834934	-4	True	Bacillus thuringiensis serovar kurstaki str. HD-1	GCA_000717535.1	CP004876.1	plasmid	1				plasmid (not tested by Phaster)
AIE37480.1	290350	291444	+	3q15B00-i1	2.9e-96	AIE37481.1	291441	291578	+	0.499892	-4	True	Bacillus thuringiensis serovar kurstaki str. HD-1	GCA_000717535.1	CP004876.1	plasmid	1				plasmid (not tested by Phaster)
AIE37564.1	105363	106457	-	3q15B00-i1	2e-93	AIE37563.1	105235	105366	-	0.699539	-4	True	Bacillus thuringiensis serovar kurstaki str. HD-1	GCA_000717535.1	CP004877.1	plasmid	1	No			plasmid
AIE37673.1	241056	242147	-	3q15B00-i1	1.7e-92	AIE37672.1	240898	241056	-	0.778073	-1	True	Bacillus thuringiensis serovar kurstaki str. HD-1	GCA_000717535.1	CP004877.1	plasmid	1	No			plasmid
AIE37753.1	322926	324020	+	3q15B00-i1	1.3e-92	AIE37754.1	324017	324145	+	0.890022	-4	True	Bacillus thuringiensis serovar kurstaki str. HD-1	GCA_000717535.1	CP004877.1	plasmid	1	No			plasmid
AIE37871.1	5407	6486	+	3q15B00-i1	2.6e-96	AIE37872.1	6483	6629	+	0.518021	-4	True	Bacillus thuringiensis serovar kurstaki str. HD-1	GCA_000717535.1	CP004881.1	plasmid	1				plasmid (not tested by Phaster)
AIE80216.1	3277965	3279059	+	3q15B00-i1	2.7e-90	AIE80217.1	3279056	3279244	+	0.938078	-4	True	Bacillus cereus	GCA_000724585.1	CP008712.1	chromosome	1	No			bacterial chromosome
AIF57369.1	3008284	3009399	+	3q15B00-i1	2.1e-89	AIF57370.1	3009399	3009560	+	0.988185	-1	True	Bacillus anthracis	GCA_000725325.1	CP008846.1	chromosome	1				bacterial chromosome (not tested by Phaster)
AIK31505.1	559042	560130	+	3q15B00-i1	6.3e-85	AIK32726.1	560127	560276	+	0.884418	-4	True	Bacillus anthracis	GCA_000742655.1	CP007618.1	chromosome	1	intact(100)	510208-563386	PHAGE_Bacill_1_NC_009737(12)	intact prophage
AIK31481.1	746559	747653	-	3q15B00-i1	8.3e-90	AIK33556.1	746371	746562	-	0.924663	-4	True	Bacillus anthracis	GCA_000742655.1	CP007618.1	chromosome	1	No			bacterial chromosome
AIK34106.1	3009991	3011103	-	3q15B00-i1	1.7e-92	AIK33831.1	3009863	3009994	-	0.754451	-4	True	Bacillus anthracis	GCA_000742655.1	CP007618.1	chromosome	1	No			bacterial chromosome
AIK31243.1	999211	1000326	-	3q15B00-i1	2.1e-89	AIK35047.1	999050	999211	-	0.988185	-1	True	Bacillus anthracis	GCA_000742655.1	CP007618.1	chromosome	1	No			bacterial chromosome
AIK36056.1	3828349	3829443	+	3q15B00-i1	3.8e-90	AIK39315.1	3829440	3829574	+	0.813675	-4	True	Bacillus pseudomycoides	GCA_000742855.1	CP007626.1	chromosome	1	No			bacterial chromosome
AIK40335.1	4750889	4751983	-	3q15B00-i1	1e-92	AIK40762.1	4750770	4750892	-	0.865140	-4	True	Bacillus pseudomycoides	GCA_000742855.1	CP007626.1	chromosome	1	No			bacterial chromosome
AIK60851.1	28476	29570	-	3q15B00-i1	3.8e-99	AIK60933.1	28339	28479	-	0.873740	-4	True	Bacillus anthracis str. Vollum	GCA_000742895.1	CP007665.1	plasmid	1	No			plasmid
AIK65070.1	5111965	5113077	+	3q15B00-i1	1.7e-92	AIK63117.1	5113074	5113205	+	0.754451	-4	True	Bacillus anthracis str. Vollum	GCA_000742895.1	CP007666.1	chromosome	1	No			bacterial chromosome
AIK65547.1	1894499	1895614	+	3q15B00-i1	2.1e-89	AIK64919.1	1895614	1895775	+	0.988185	-1	True	Bacillus anthracis str. Vollum	GCA_000742895.1	CP007666.1	chromosome	1	No			bacterial chromosome
AIK65275.1	2330333	2331421	-	3q15B00-i1	2.8e-85	AIK66202.1	2330187	2330336	-	0.884418	-4	True	Bacillus anthracis str. Vollum	GCA_000742895.1	CP007666.1	chromosome	1	intact(120)	2326972-2392129	PHAGE_Bacill_1_NC_009737(12)	intact prophage
AIM04954.1	1009385	1010497	+	3q15B00-i1	1.7e-92	AIM04955.1	1010494	1010625	+	0.754451	-4	True	Bacillus anthracis	GCA_000747335.1	CP008853.1	chromosome	1	No			bacterial chromosome
AIM07480.1	3456954	3458042	-	3q15B00-i1	2.8e-85	AIM07479.1	3456808	3456933	-	0.409122	20	True	Bacillus anthracis	GCA_000747335.1	CP008853.1	chromosome	1	intact(120)	3445671-3526798	PHAGE_Bacill_1_NC_009737(10)	intact prophage
AIM10356.1	1008861	1009973	+	3q15B00-i1	1.7e-92	AIM10357.1	1009970	1010101	+	0.754451	-4	True	Bacillus anthracis	GCA_000747375.1	CP008854.1	chromosome	1	No			bacterial chromosome
AIM12957.1	3456445	3457524	-	3q15B00-i1	8.2e-85	AIM12956.1	3456299	3456424	-	0.409122	20	True	Bacillus anthracis	GCA_000747375.1	CP008854.1	chromosome	1	intact(120)	3445163-3526446	PHAGE_Bacill_1_NC_009737(10)	intact prophage
AIM30869.1	2352389	2353504	-	3q15B00-i1	3.5e-92	AIM30868.1	2352228	2352389	-	0.825854	-1	True	Bacillus thuringiensis serovar kurstaki str. YBT-1520	GCA_000747545.1	CP007607.1	chromosome	1	No			bacterial chromosome
AIM33493.1	4812432	4813520	-	3q15B00-i1	5.2e-94	AIM33492.1	4812241	4812432	-	0.863876	-1	True	Bacillus thuringiensis serovar kurstaki str. YBT-1520	GCA_000747545.1	CP007607.1	chromosome	1	No			bacterial chromosome
AIM34320.1	5966	7045	+	3q15B00-i1	2.6e-96	AIM34321.1	7042	7188	+	0.518021	-4	True	Bacillus thuringiensis serovar kurstaki str. YBT-1520	GCA_000747545.1	CP007611.1	plasmid	1				plasmid (not tested by Phaster)
AIM34674.1	144330	145421	+	3q15B00-i1	2.6e-91	AIM34675.1	145418	145552	+	0.834934	-4	True	Bacillus thuringiensis serovar kurstaki str. YBT-1520	GCA_000747545.1	CP007615.1	plasmid	1	No			plasmid
AIM34791.1	258063	259157	+	3q15B00-i1	2.9e-96	AIM34792.1	259154	259291	+	0.499892	-4	True	Bacillus thuringiensis serovar kurstaki str. YBT-1520	GCA_000747545.1	CP007615.1	plasmid	1	No			plasmid
AIM34883.1	45489	46583	-	3q15B00-i1	1.3e-92	AIM34882.1	45364	45492	-	0.890022	-4	True	Bacillus thuringiensis serovar kurstaki str. YBT-1520	GCA_000747545.1	CP007616.1	plasmid	1	No			plasmid
AIM34970.1	116514	117605	+	3q15B00-i1	1.7e-92	AIM34971.1	117605	117763	+	0.778073	-1	True	Bacillus thuringiensis serovar kurstaki str. YBT-1520	GCA_000747545.1	CP007616.1	plasmid	1	No			plasmid
AIM35093.1	252190	253299	+	3q15B00-i1	2e-93	AIM35094.1	253296	253427	+	0.699539	-4	True	Bacillus thuringiensis serovar kurstaki str. YBT-1520	GCA_000747545.1	CP007616.1	plasmid	1	No			plasmid
AIW84079.1	1322629	1323726	-	3q15B00-i1	3.7e-71	AIW84078.1	1322438	1322626	-	0.896297	2	True	Bacillus mycoides	GCA_000775975.1	CP009746.1	chromosome	1	No			bacterial chromosome
AIW86634.1	3806702	3807796	+	3q15B00-i1	1.2e-92	AIW86635.1	3807796	3807954	+	0.961931	-1	True	Bacillus mycoides	GCA_000775975.1	CP009746.1	chromosome	1	No			bacterial chromosome
AIY75744.1	2099185	2100282	+	3q15B00-i1	6e-82	AIY74462.1	2100279	2100413	+	0.771613	-4	True	Bacillus cereus	GCA_000789315.1	CP009941.1	chromosome	1	No			bacterial chromosome
AIY75433.1	4372039	4373133	-	3q15B00-i1	3.4e-92	AIY74852.1	4371896	4372042	-	0.820968	-4	True	Bacillus cereus	GCA_000789315.1	CP009941.1	chromosome	1	No			bacterial chromosome
AIY78356.1	1336604	1337698	+	3q15B00-i1	3.9e-99	AIY77515.1	1337695	1337835	+	0.873740	-4	True	Bacillus cereus	GCA_000789315.1	CP009941.1	chromosome	1	No			bacterial chromosome
AJA18530.1	1246958	1248046	+	3q15B00-i1	1.8e-93	AJA18531.1	1248046	1248237	+	0.863876	-1	True	Bacillus thuringiensis serovar galleriae	GCA_000803665.1	CP010089.1	chromosome	1	No			bacterial chromosome
AJA20728.1	3570883	3571998	+	3q15B00-i1	3.5e-92	AJA20729.1	3571998	3572159	+	0.825854	-1	True	Bacillus thuringiensis serovar galleriae	GCA_000803665.1	CP010089.1	chromosome	1	No			bacterial chromosome
AJA23702.1	41451	42563	+	3q15B00-i1	5.8e-96	AJA23703.1	42560	42694	+	0.728845	-4	True	Bacillus thuringiensis serovar galleriae	GCA_000803665.1	CP010093.1	plasmid	1				plasmid (not tested by Phaster)
AJG50120.1	33508	34596	-	3q15B00-i1	2.8e-85	AJG46902.1	33362	33511	-	0.884418	-4	True	Bacillus anthracis str. Turkey32	GCA_000833275.1	CP009315.1	chromosome	1	intact(120)	30147-95312	PHAGE_Bacill_1_NC_009737(12)	intact prophage
AJG46863.1	2814475	2815587	+	3q15B00-i1	1.7e-92	AJG47716.1	2815584	2815715	+	0.754451	-4	True	Bacillus anthracis str. Turkey32	GCA_000833275.1	CP009315.1	chromosome	1	No			bacterial chromosome
AJG50256.1	4826415	4827530	+	3q15B00-i1	2.1e-89	AJG48156.1	4827530	4827691	+	0.988185	-1	True	Bacillus anthracis str. Turkey32	GCA_000833275.1	CP009315.1	chromosome	1	No			bacterial chromosome
AJG51033.1	4933	6027	-	3q15B00-i1	3.8e-99	AJG50987.1	4796	4936	-	0.873740	-4	True	Bacillus anthracis str. Turkey32	GCA_000833275.1	CP009316.1	plasmid	1	No			plasmid
AJG52995.1	3179287	3180402	+	3q15B00-i1	2.3e-90	AJG53440.1	3180402	3180563	+	0.987281	-1	True	Bacillus cereus 03BB102	GCA_000832405.1	CP009318.1	chromosome	1	No			bacterial chromosome
AJG52373.1	1030344	1031453	+	3q15B00-i1	1.2e-87	AJG55811.1	1031450	1031587	+	0.711055	-4	True	Bacillus cereus 03BB102	GCA_000832405.1	CP009318.1	chromosome	1	No			bacterial chromosome
AJG56777.1	93598	94692	+	3q15B00-i1	1.1e-93	AJG56743.1	94689	94820	+	0.715546	-4	True	Bacillus cereus D17	GCA_000832385.1	CP009299.1	plasmid	1				plasmid (not tested by Phaster)
AJG59210.1	3531365	3532474	-	3q15B00-i1	5.3e-88	AJG57697.1	3531231	3531368	-	0.711055	-4	True	Bacillus cereus D17	GCA_000832385.1	CP009300.1	chromosome	1	No			bacterial chromosome
AJG62348.1	26675	27769	-	3q15B00-i1	3.8e-99	AJG62367.1	26538	26678	-	0.873740	-4	True	Bacillus anthracis	GCA_000832425.1	CP009324.1	plasmid	1	No			plasmid
AJG65275.1	4202050	4203162	-	3q15B00-i1	1.7e-92	AJG62943.1	4201922	4202053	-	0.754451	-4	True	Bacillus anthracis	GCA_000832425.1	CP009325.1	chromosome	1	No			bacterial chromosome
AJG65436.1	2189557	2190672	-	3q15B00-i1	2.1e-89	AJG64539.1	2189396	2189557	-	0.988185	-1	True	Bacillus anthracis	GCA_000832425.1	CP009325.1	chromosome	1	No			bacterial chromosome
AJG65187.1	1753758	1754846	+	3q15B00-i1	2.8e-85	AJG67072.1	1754843	1754992	+	0.884418	-4	True	Bacillus anthracis	GCA_000832425.1	CP009325.1	chromosome	1	intact(120)	1690882-1768860	PHAGE_Bacill_1_NC_009737(12)	intact prophage
AJG68126.1	28683	29777	+	3q15B00-i1	3.8e-99	AJG68027.1	29774	29914	+	0.873740	-4	True	Bacillus anthracis	GCA_000832465.1	CP009330.1	plasmid	1	No			plasmid
AJG71998.1	3218269	3219357	+	3q15B00-i1	2.8e-85	AJG68547.1	3219354	3219503	+	0.884418	-4	True	Bacillus anthracis	GCA_000832465.1	CP009331.1	chromosome	1				bacterial chromosome (not tested by Phaster)
AJG70538.1	437511	438623	-	3q15B00-i1	1.7e-92	AJG68581.1	437383	437514	-	0.754451	-4	True	Bacillus anthracis	GCA_000832465.1	CP009331.1	chromosome	1				bacterial chromosome (not tested by Phaster)
AJG71010.1	3654084	3655199	-	3q15B00-i1	2.1e-89	AJG69790.1	3653923	3654084	-	0.988185	-1	True	Bacillus anthracis	GCA_000832465.1	CP009331.1	chromosome	1				bacterial chromosome (not tested by Phaster)
AJG78966.1	4280640	4281755	+	3q15B00-i1	7.6e-90	AJG75673.1	4281755	4281916	+	0.988142	-1	True	Bacillus thuringiensis	GCA_000832485.1	CP009335.1	chromosome	1				bacterial chromosome (not tested by Phaster)
AJG78281.1	4516228	4517325	+	3q15B00-i1	4.1e-73	AJG79221.1	4517328	4517516	+	0.955888	2	True	Bacillus thuringiensis	GCA_000832485.1	CP009335.1	chromosome	1				bacterial chromosome (not tested by Phaster)
AJG79894.1	34351	35445	+	3q15B00-i1	3.8e-99	AJG79909.1	35442	35582	+	0.873740	-4	True	Bacillus anthracis	GCA_000832445.1	CP009327.1	plasmid	1	No			plasmid
AJG81539.1	1814563	1815678	+	3q15B00-i1	2.1e-89	AJG80181.1	1815678	1815839	+	0.988185	-1	True	Bacillus anthracis	GCA_000832445.1	CP009328.1	chromosome	1	No			bacterial chromosome
AJG85397.1	5032475	5033587	+	3q15B00-i1	1.7e-92	AJG80551.1	5033584	5033715	+	0.754451	-4	True	Bacillus anthracis	GCA_000832445.1	CP009328.1	chromosome	1	No			bacterial chromosome
AJG84176.1	2250397	2251485	-	3q15B00-i1	2.8e-85	AJG85061.1	2250251	2250400	-	0.884418	-4	True	Bacillus anthracis	GCA_000832445.1	CP009328.1	chromosome	1	intact(120)	2247036-2312193	PHAGE_Bacill_1_NC_009737(12)	intact prophage
AJG85648.1	85304	86398	-	3q15B00-i1	3.8e-99	AJG85694.1	85167	85307	-	0.873740	-4	True	Bacillus anthracis	GCA_000832505.1	CP009340.1	plasmid	1	No			plasmid
AJG89046.1	3536889	3538001	+	3q15B00-i1	1.7e-92	AJG86875.1	3537998	3538129	+	0.754451	-4	True	Bacillus anthracis	GCA_000832505.1	CP009341.1	chromosome	1	No			bacterial chromosome
AJG90690.1	320847	321962	+	3q15B00-i1	2.1e-89	AJG88647.1	321962	322123	+	0.988185	-1	True	Bacillus anthracis	GCA_000832505.1	CP009341.1	chromosome	1	No			bacterial chromosome
AJG90556.1	756169	757257	-	3q15B00-i1	2.8e-85	AJG90720.1	756023	756172	-	0.884418	-4	True	Bacillus anthracis	GCA_000832505.1	CP009341.1	chromosome	1	intact(120)	752808-817966	PHAGE_Bacill_1_NC_009737(12)	intact prophage
AJG96181.1	1656117	1657211	+	3q15B00-i1	5.2e-84	AJG93814.1	1657208	1657342	+	0.771613	-4	True	Bacillus cereus	GCA_000832525.1	CP009369.1	chromosome	1	No			bacterial chromosome
AJG94324.1	3975590	3976684	-	3q15B00-i1	1.5e-91	AJG93930.1	3975447	3975593	-	0.820968	-4	True	Bacillus cereus	GCA_000832525.1	CP009369.1	chromosome	1	No			bacterial chromosome
AJH02540.1	60748	61845	+	3q15B00-i1	2.4e-99	AJH02546.1	61845	61994	+	0.963267	-1	True	Bacillus thuringiensis HD1002	GCA_000835025.1	CP009347.1	plasmid	1				plasmid (not tested by Phaster)
AJH07645.1	488251	489366	-	3q15B00-i1	4.1e-92	AJH07940.1	488090	488251	-	0.804780	-1	True	Bacillus thuringiensis HD1002	GCA_000835025.1	CP009351.1	chromosome	1	No			bacterial chromosome
AJH26280.1	69610	70704	-	3q15B00-i1	3.8e-99	AJH26337.1	69473	69613	-	0.873740	-4	True	Bacillus anthracis	GCA_000832565.1	CP009463.1	plasmid	1	No			plasmid
AJH28904.1	85124	86236	-	3q15B00-i1	1.7e-92	AJH26441.1	84996	85127	-	0.754451	-4	True	Bacillus anthracis	GCA_000832565.1	CP009464.1	chromosome	1	No			bacterial chromosome
AJH31484.1	2867091	2868179	+	3q15B00-i1	2.8e-85	AJH27327.1	2868176	2868325	+	0.884418	-4	True	Bacillus anthracis	GCA_000832565.1	CP009464.1	chromosome	1	intact(120)	2806314-2882193	PHAGE_Bacill_1_NC_009737(12)	intact prophage
AJH28810.1	3302886	3304001	-	3q15B00-i1	2.1e-89	AJH27695.1	3302725	3302886	-	0.988185	-1	True	Bacillus anthracis	GCA_000832565.1	CP009464.1	chromosome	1	No			bacterial chromosome
AJH35642.1	1749123	1750235	-	3q15B00-i1	1.7e-92	AJH33232.1	1748995	1749126	-	0.754451	-4	True	Bacillus anthracis	GCA_000832585.1	CP009476.1	chromosome	1	No			bacterial chromosome
AJH34398.1	4531297	4532385	+	3q15B00-i1	2.8e-85	AJH35045.1	4532382	4532531	+	0.884418	-4	True	Bacillus anthracis	GCA_000832585.1	CP009476.1	chromosome	1	intact(120)	4470519-4546399	PHAGE_Bacill_1_NC_009737(12)	intact prophage
AJH33282.1	4967114	4968229	-	3q15B00-i1	2.1e-89	AJH35160.1	4966953	4967114	-	0.988185	-1	True	Bacillus anthracis	GCA_000832585.1	CP009476.1	chromosome	1	No			bacterial chromosome
AJH37380.1	23597	24691	-	3q15B00-i1	3.8e-99	AJH37383.1	23460	23600	-	0.873740	-4	True	Bacillus anthracis	GCA_000832745.1	CP009696.1	plasmid	1	No			plasmid
AJH37566.1	4215882	4216994	+	3q15B00-i1	1.7e-92	AJH39488.1	4216991	4217122	+	0.754451	-4	True	Bacillus anthracis	GCA_000832745.1	CP009697.1	chromosome	1	No			bacterial chromosome
AJH42421.1	1014151	1015266	+	3q15B00-i1	2.1e-89	AJH40870.1	1015266	1015427	+	0.988185	-1	True	Bacillus anthracis	GCA_000832745.1	CP009697.1	chromosome	1	No			bacterial chromosome
AJH42027.1	1447956	1449044	-	3q15B00-i1	6.3e-85	AJH41616.1	1447810	1447959	-	0.884418	-4	True	Bacillus anthracis	GCA_000832745.1	CP009697.1	chromosome	1	intact(120)	1444595-1509934	PHAGE_Bacill_1_NC_009737(11)	intact prophage
AJH43109.1	2049	3143	-	3q15B00-i1	3.8e-99	AJH43167.1	1912	2052	-	0.873740	-4	True	Bacillus anthracis str. Sterne	GCA_000832635.1	CP009540.1	plasmid	1	No			plasmid
AJH45684.1	4830748	4831863	-	3q15B00-i1	2.1e-89	AJH46414.1	4830587	4830748	-	0.988185	-1	True	Bacillus anthracis str. Sterne	GCA_000832635.1	CP009541.1	chromosome	1	No			bacterial chromosome
AJH48276.1	4394965	4396053	+	3q15B00-i1	2.8e-85	AJH48075.1	4396050	4396199	+	0.884418	-4	True	Bacillus anthracis str. Sterne	GCA_000832635.1	CP009541.1	chromosome	1	intact(120)	4334179-4410067	PHAGE_Bacill_1_NC_009737(12)	intact prophage
AJH45110.1	1615104	1616216	-	3q15B00-i1	1.7e-92	AJH48215.1	1614976	1615107	-	0.754451	-4	True	Bacillus anthracis str. Sterne	GCA_000832635.1	CP009541.1	chromosome	1	No			bacterial chromosome
AJH48898.1	77185	78279	+	3q15B00-i1	3.8e-99	AJH48891.1	78276	78416	+	0.873740	-4	True	Bacillus anthracis	GCA_000832665.1	CP009543.1	plasmid	1	No			plasmid
AJH51085.1	3864232	3865344	-	3q15B00-i1	5.2e-92	AJH51789.1	3864104	3864235	-	0.754451	-4	True	Bacillus anthracis	GCA_000832665.1	CP009544.1	chromosome	1	No			bacterial chromosome
AJH49139.1	1852232	1853347	-	3q15B00-i1	2.1e-89	AJH52134.1	1852071	1852232	-	0.988185	-1	True	Bacillus anthracis	GCA_000832665.1	CP009544.1	chromosome	1	No			bacterial chromosome
AJH49252.1	1416476	1417564	+	3q15B00-i1	2.8e-85	AJH52862.1	1417561	1417710	+	0.884418	-4	True	Bacillus anthracis	GCA_000832665.1	CP009544.1	chromosome	1	intact(120)	1355762-1431578	PHAGE_Bacill_1_NC_009737(12)	intact prophage
AJH54619.1	32534	33628	-	3q15B00-i1	3.8e-99	AJH54538.1	32397	32537	-	0.873740	-4	True	Bacillus anthracis	GCA_000832725.1	CP009699.1	plasmid	1	No			plasmid
AJH57956.1	4565842	4566957	-	3q15B00-i1	2.1e-89	AJH55059.1	4565681	4565842	-	0.988185	-1	True	Bacillus anthracis	GCA_000832725.1	CP009700.1	chromosome	1	No			bacterial chromosome
AJH59730.1	4132469	4133557	+	3q15B00-i1	6.3e-85	AJH58037.1	4133554	4133703	+	0.884418	-4	True	Bacillus anthracis	GCA_000832725.1	CP009700.1	chromosome	1	intact(120)	4071682-4147572	PHAGE_Bacill_1_NC_009737(11)	intact prophage
AJH60658.1	269856	270950	-	3q15B00-i1	1.3e-89	AJH63225.1	269671	269859	-	0.923193	-4	True	Bacillus cereus	GCA_000832765.1	CP009596.1	chromosome	1	No			bacterial chromosome
AJH65159.1	513795	514910	-	3q15B00-i1	7.6e-90	AJH65025.1	513634	513795	-	0.987980	-1	True	Bacillus cereus	GCA_000832765.1	CP009596.1	chromosome	1	No			bacterial chromosome
AJH67207.1	4000508	4001617	+	3q15B00-i1	1.2e-87	AJH69427.1	4001614	4001751	+	0.711055	-4	True	Bacillus thuringiensis	GCA_000832825.1	CP009600.1	chromosome	1	No			bacterial chromosome
AJH70689.1	844716	845831	+	3q15B00-i1	1.5e-88	AJH70716.1	845831	845992	+	0.987281	-1	True	Bacillus thuringiensis	GCA_000832825.1	CP009600.1	chromosome	1	No			bacterial chromosome
AJH72557.1	4765608	4766723	-	3q15B00-i1	6.8e-90	AJH72615.1	4765447	4765608	-	0.988036	-1	True	Bacillus cereus ATCC 4342	GCA_000832845.1	CP009628.1	chromosome	1	No			bacterial chromosome
AJH73872.1	1662995	1664089	-	3q15B00-i1	1.2e-91	AJH75576.1	1662852	1662998	-	0.820968	-4	True	Bacillus cereus ATCC 4342	GCA_000832845.1	CP009628.1	chromosome	1	No			bacterial chromosome
AJH84709.1	1705845	1706960	-	3q15B00-i1	8.2e-90	AJH80350.1	1705684	1705845	-	0.988142	-1	True	Bacillus thuringiensis	GCA_000832925.1	CP009720.1	chromosome	1	No			bacterial chromosome
AJH81861.1	1466465	1467559	-	3q15B00-i1	1.3e-89	AJH80497.1	1466280	1466468	-	0.923193	-4	True	Bacillus thuringiensis	GCA_000832925.1	CP009720.1	chromosome	1	No			bacterial chromosome
AJH85810.1	143482	144576	+	3q15B00-i1	3.8e-99	AJH85711.1	144573	144713	+	0.873740	-4	True	Bacillus anthracis	GCA_000832965.1	CP009901.1	plasmid	1				plasmid (not tested by Phaster)
AJH88593.1	840329	841441	-	3q15B00-i1	1.7e-92	AJH87648.1	840201	840332	-	0.754451	-4	True	Bacillus anthracis	GCA_000832965.1	CP009902.1	chromosome	1	No			bacterial chromosome
AJH87884.1	4069560	4070675	-	3q15B00-i1	2.1e-89	AJH88018.1	4069399	4069560	-	0.988185	-1	True	Bacillus anthracis	GCA_000832965.1	CP009902.1	chromosome	1	No			bacterial chromosome
AJH89508.1	3629400	3630488	+	3q15B00-i1	6.3e-85	AJH90188.1	3630485	3630634	+	0.884418	-4	True	Bacillus anthracis	GCA_000832965.1	CP009902.1	chromosome	1	intact(110)	3568280-3644502	PHAGE_Bacill_1_NC_009737(12)	intact prophage
AJH88663.1	3816917	3818011	-	3q15B00-i1	8.3e-90	AJH90976.1	3816729	3816920	-	0.924663	-4	True	Bacillus anthracis	GCA_000832965.1	CP009902.1	chromosome	1	No			bacterial chromosome
AJH91446.1	116041	117135	-	3q15B00-i1	3.8e-99	AJH91425.1	115904	116044	-	0.873740	-4	True	Bacillus anthracis	GCA_000833065.1	CP009980.1	plasmid	1				plasmid (not tested by Phaster)
AJH92739.1	1469110	1470225	-	3q15B00-i1	2.1e-89	AJH92360.1	1468949	1469110	-	0.988185	-1	True	Bacillus anthracis	GCA_000833065.1	CP009981.1	chromosome	1	No			bacterial chromosome
AJH91594.1	1033338	1034417	+	3q15B00-i1	8.2e-85	AJH93219.1	1034414	1034563	+	0.884418	-4	True	Bacillus anthracis	GCA_000833065.1	CP009981.1	chromosome	1	intact(120)	972561-1048431	PHAGE_Bacill_1_NC_009737(12)	intact prophage
AJH95480.1	3481127	3482239	-	3q15B00-i1	1.7e-92	AJH95420.1	3480999	3481130	-	0.754451	-4	True	Bacillus anthracis	GCA_000833065.1	CP009981.1	chromosome	1	No			bacterial chromosome
AJH97019.1	145975	147069	+	3q15B00-i1	3.8e-99	AJH96964.1	147066	147206	+	0.873740	-4	True	Bacillus anthracis str. V770-NP-1R	GCA_000832785.1	CP009597.1	plasmid	1	No			plasmid
AJH97792.1	1841394	1842509	-	3q15B00-i1	2.1e-89	AJH98984.1	1841233	1841394	-	0.988185	-1	True	Bacillus anthracis str. V770-NP-1R	GCA_000832785.1	CP009598.1	chromosome	1	No			bacterial chromosome
AJI00856.1	1405637	1406725	+	3q15B00-i1	2.8e-85	AJI00644.1	1406722	1406871	+	0.884418	-4	True	Bacillus anthracis str. V770-NP-1R	GCA_000832785.1	CP009598.1	chromosome	1	intact(120)	1344922-1420739	PHAGE_Bacill_1_NC_009737(12)	intact prophage
AJI00727.1	3853827	3854939	-	3q15B00-i1	5.2e-92	AJI01318.1	3853699	3853830	-	0.754451	-4	True	Bacillus anthracis str. V770-NP-1R	GCA_000832785.1	CP009598.1	chromosome	1	No			bacterial chromosome
AJI05757.1	4462142	4463239	+	3q15B00-i1	6e-82	AJI03404.1	4463236	4463370	+	0.771613	-4	True	Bacillus cereus G9241	GCA_000832805.1	CP009590.1	chromosome	1	No			bacterial chromosome
AJI06549.1	1460144	1461238	-	3q15B00-i1	3.4e-92	AJI06897.1	1460001	1460147	-	0.820968	-4	True	Bacillus cereus G9241	GCA_000832805.1	CP009590.1	chromosome	1	No			bacterial chromosome
AJI08127.1	110992	112086	+	3q15B00-i1	3.9e-99	AJI08190.1	112083	112223	+	0.873740	-4	True	Bacillus cereus G9241	GCA_000832805.1	CP009592.1	plasmid	1				plasmid (not tested by Phaster)
AJI08316.1	5970	7061	-	3q15B00-i1	7.1e-96	AJI08311.1	5812	5970	-	0.789660	-1	True	Bacillus cereus 03BB108	GCA_000832865.1	CP009635.1	plasmid	1				plasmid (not tested by Phaster)
AJI08514.1	64235	65329	+	3q15B00-i1	4.1e-100	AJI08501.1	65326	65466	+	0.877307	-4	True	Bacillus cereus 03BB108	GCA_000832865.1	CP009636.1	plasmid	1				plasmid (not tested by Phaster)
AJI09086.1	16183	17277	-	3q15B00-i1	5.1e-88	AJI09063.1	16025	16183	-	0.945596	-1	True	Bacillus cereus 03BB108	GCA_000832865.1	CP009640.1	plasmid	1				plasmid (not tested by Phaster)
AJI09618.1	5028270	5029379	+	3q15B00-i1	1.2e-87	AJI11314.1	5029376	5029513	+	0.707422	-4	True	Bacillus cereus 03BB108	GCA_000832865.1	CP009641.1	chromosome	1	No			bacterial chromosome
AJI12551.1	1790830	1791945	+	3q15B00-i1	1.5e-88	AJI13894.1	1791945	1792106	+	0.987281	-1	True	Bacillus cereus 03BB108	GCA_000832865.1	CP009641.1	chromosome	1	No			bacterial chromosome
AJI17585.1	1008891	1009985	-	3q15B00-i1	3.8e-90	AJI17797.1	1008760	1008894	-	0.813675	-4	True	Bacillus pseudomycoides	GCA_000832885.1	CP009651.1	chromosome	1	No			bacterial chromosome
AJI18007.1	86170	87264	+	3q15B00-i1	1e-92	AJI18043.1	87261	87383	+	0.865140	-4	True	Bacillus pseudomycoides	GCA_000832885.1	CP009651.1	chromosome	1	No			bacterial chromosome
AJI30208.1	2114993	2116087	-	3q15B00-i1	8.3e-91	AJI28895.1	2114808	2114996	-	0.926565	-4	True	Bacillus cereus E33L	GCA_000833045.1	CP009968.1	chromosome	1	No			bacterial chromosome
AJI36574.1	3391125	3392219	-	3q15B00-i1	9.7e-97	AJI33652.1	3391006	3391128	-	0.912751	-4	True	Bacillus thuringiensis	GCA_000833085.1	CP010088.1	chromosome	1	No			bacterial chromosome
AJI35017.1	762289	763383	+	3q15B00-i1	6.1e-99	AJI34284.1	763380	763517	+	0.390583	-4	True	Bacillus thuringiensis	GCA_000833085.1	CP010088.1	chromosome	1	No			bacterial chromosome
AJI37222.1	58740	59834	+	3q15B00-i1	3.8e-99	AJI37309.1	59831	59971	+	0.873740	-4	True	Bacillus anthracis	GCA_000833125.1	CP010321.1	plasmid	1	No			plasmid
AJI38103.1	1174176	1175264	-	3q15B00-i1	2.8e-85	AJI38299.1	1174030	1174179	-	0.884418	-4	True	Bacillus anthracis	GCA_000833125.1	CP010322.1	chromosome	1	intact(120)	1170815-1235973	PHAGE_Bacill_1_NC_009737(12)	intact prophage
AJI40093.1	3955346	3956458	+	3q15B00-i1	1.7e-92	AJI38859.1	3956455	3956586	+	0.754451	-4	True	Bacillus anthracis	GCA_000833125.1	CP010322.1	chromosome	1	No			bacterial chromosome
AJI39968.1	738381	739496	+	3q15B00-i1	2.1e-89	AJI41751.1	739496	739657	+	0.988185	-1	True	Bacillus anthracis	GCA_000833125.1	CP010322.1	chromosome	1	No			bacterial chromosome
AJK33545.1	814692	815786	-	3q15B00-i1	1.3e-89	AJK33013.1	814507	814695	-	0.923193	-4	True	Bacillus cereus	GCA_000835185.1	CP009605.1	chromosome	1	No			bacterial chromosome
AJK34237.1	1058634	1059749	-	3q15B00-i1	7.6e-90	AJK34946.1	1058473	1058634	-	0.987980	-1	True	Bacillus cereus	GCA_000835185.1	CP009605.1	chromosome	1	No			bacterial chromosome
AJM81668.1	3276133	3277248	+	3q15B00-i1	2.1e-89	AJM81669.1	3277248	3277409	+	0.988185	-1	True	Bacillus anthracis	GCA_000875715.1	CP010852.1	chromosome	1	No			bacterial chromosome
AJQ60131.1	3531255	3532370	+	3q15B00-i1	4.1e-92	AJQ60132.1	3532370	3532531	+	0.782774	-1	True	Bacillus thuringiensis serovar morrisoni	GCA_000940785.1	CP010577.1	chromosome	1	No			bacterial chromosome
AJQ62767.1	57098	58204	+	3q15B00-i1	7.6e-94	AJQ62768.1	58206	58340	+	0.683592	1	True	Bacillus thuringiensis serovar morrisoni	GCA_000940785.1	CP010581.1	plasmid	1				plasmid (not tested by Phaster)
AKE17844.1	3451258	3452373	+	3q15B00-i1	7.8e-92	AKE17845.1	3452373	3452534	+	0.804780	-1	True	Bacillus cereus	GCA_000978375.1	CP009686.1	chromosome	1	No			bacterial chromosome
AKJ58298.1	1606964	1608052	-	3q15B00-i1	5.2e-94	AKJ58297.1	1606773	1606964	-	0.863876	-1	True	Bacillus thuringiensis	GCA_001017635.1	CP011349.1	chromosome	1				bacterial chromosome (not tested by Phaster)
AKJ61360.1	4809834	4810949	-	3q15B00-i1	3.5e-92	AKJ61359.1	4809673	4809834	-	0.825854	-1	True	Bacillus thuringiensis	GCA_001017635.1	CP011349.1	chromosome	1				bacterial chromosome (not tested by Phaster)
AKJ63252.1	47857	48969	-	3q15B00-i1	1.3e-95	AKJ63251.1	47726	47860	-	0.718001	-4	True	Bacillus thuringiensis	GCA_001017635.1	CP011358.1	plasmid	1				plasmid (not tested by Phaster)
AKR10378.1	3322545	3323639	+	3q15B00-i1	9.8e-90	AKR10379.1	3323636	3323824	+	0.931163	-4	True	Bacillus thuringiensis	GCA_001182785.1	CP012099.1	chromosome	1	No			bacterial chromosome
AKR12517.1	71700	72815	-	3q15B00-i1	1.8e-91	AKR12865.1	71548	71700	-	0.782088	-1	True	Bacillus thuringiensis	GCA_001182785.1	CP012100.1	plasmid	1				plasmid (not tested by Phaster)
AKR35092.1	2046538	2047626	-	3q15B00-i1	2.4e-88	AKR35091.1	2046399	2046536	-	0.726361	1	True	Bacillus thuringiensis serovar indiana	GCA_001183785.1	CP010106.1	chromosome	1	incomplete(60)	2028783-2047626	PHAGE_Brevib_Jenst_NC_028805(7)	incomplete prophage
AKR36458.1	3410204	3411319	+	3q15B00-i1	4.6e-92	AKR36459.1	3411319	3411480	+	0.825854	-1	True	Bacillus thuringiensis serovar indiana	GCA_001183785.1	CP010106.1	chromosome	1	No			bacterial chromosome
AKR38835.1	79253	80344	+	3q15B00-i1	1e-90	AKR38836.1	80341	80475	+	0.834934	-4	True	Bacillus thuringiensis serovar indiana	GCA_001183785.1	CP010111.1	plasmid	1				plasmid (not tested by Phaster)
ALL24921.1	5298416	5299510	+	3q15B00-i1	3.6e-89	ALL24922.1	5299507	5299695	+	0.976217	-4	True	Bacillus thuringiensis	GCA_000774075.2	CP013000.1	chromosome	1	No			bacterial chromosome
ALL58623.1	2318753	2319868	-	3q15B00-i1	3.5e-92	ALL58622.1	2318592	2318753	-	0.825854	-1	True	Bacillus thuringiensis	GCA_001420855.1	CP013055.1	chromosome	1	No			bacterial chromosome
ALL60984.1	4791002	4792090	-	3q15B00-i1	5.2e-94	ALL60983.1	4790811	4791002	-	0.863876	-1	True	Bacillus thuringiensis	GCA_001420855.1	CP013055.1	chromosome	1	No			bacterial chromosome
ALL62256.1	47032	48144	-	3q15B00-i1	1.3e-95	ALL62255.1	46901	47035	-	0.718001	-4	True	Bacillus thuringiensis	GCA_001420855.1	CP013057.1	plasmid	1				plasmid (not tested by Phaster)
ALZ60705.1	1646432	1647547	-	3q15B00-i1	1.2e-92	ALZ60704.1	1646271	1646432	-	0.804780	-1	True	Bacillus cereus	GCA_001518875.1	CP011145.1	chromosome	1	No			bacterial chromosome
AMC05127.1	3021381	3022496	+	3q15B00-i1	2.1e-89	AMC05128.1	3022496	3022657	+	0.988185	-1	True	Bacillus anthracis	GCA_001543225.1	CP014179.1	chromosome	1	No			bacterial chromosome
AMR03656.1	3292354	3293469	+	3q15B00-i1	3.5e-93	AMR03657.1	3293469	3293630	+	0.780029	-1	True	Bacillus thuringiensis	GCA_001595725.1	CP014282.1	chromosome	1				bacterial chromosome (not tested by Phaster)
AMR85927.1	3667682	3668797	+	3q15B00-i1	4.1e-92	AMR85928.1	3668797	3668958	+	0.782774	-1	True	Bacillus thuringiensis	GCA_001598095.1	CP014847.1	chromosome	1	No			bacterial chromosome
AMX75933.1	1130940	1132028	+	3q15B00-i1	5.2e-94	AMX75934.1	1132028	1132219	+	0.863876	-1	True	Bacillus thuringiensis	GCA_001618665.1	CP015150.1	chromosome	1	No			bacterial chromosome
AMX78268.1	3604654	3605769	+	3q15B00-i1	3.5e-92	AMX78269.1	3605769	3605930	+	0.825854	-1	True	Bacillus thuringiensis	GCA_001618665.1	CP015150.1	chromosome	1	No			bacterial chromosome
AMX80806.1	54666	55778	+	3q15B00-i1	1.3e-95	AMX80807.1	55775	55909	+	0.718001	-4	True	Bacillus thuringiensis	GCA_001618665.1	CP015156.1	plasmid	1				plasmid (not tested by Phaster)
ANC08871.1	3507190	3508284	+	3q15B00-i1	4.3e-88	ANC08872.1	3508281	3508469	+	0.946510	-4	True	Bacillus cereus	GCA_001635915.1	CP011151.1	chromosome	1	No			bacterial chromosome
ANC08900.1	3546527	3547642	+	3q15B00-i1	1.9e-92	ANC08901.1	3547642	3547803	+	0.811855	-1	True	Bacillus cereus	GCA_001635915.1	CP011151.1	chromosome	1	No			bacterial chromosome
ANC11365.1	501070	502185	-	3q15B00-i1	5.2e-91	ANC11364.1	500909	501070	-	0.770520	-1	True	Bacillus cereus	GCA_001635915.1	CP011152.1	plasmid	1	No			plasmid
ANC14688.1	3492432	3493526	+	3q15B00-i1	4.3e-88	ANC14689.1	3493523	3493711	+	0.946510	-4	True	Bacillus cereus	GCA_001635955.1	CP011153.1	chromosome	1	No			bacterial chromosome
ANC14717.1	3531769	3532884	+	3q15B00-i1	1.9e-92	ANC14718.1	3532884	3533045	+	0.811855	-1	True	Bacillus cereus	GCA_001635955.1	CP011153.1	chromosome	1	No			bacterial chromosome
ANC16870.1	44730	45845	+	3q15B00-i1	5.2e-91	ANC16871.1	45845	46006	+	0.770520	-1	True	Bacillus cereus	GCA_001635955.1	CP011154.1	plasmid	1	No			plasmid
ANC20238.1	3189100	3190215	+	3q15B00-i1	1.3e-89	ANC20239.1	3190215	3190376	+	0.988142	-1	True	Bacillus cereus	GCA_001635995.1	CP011155.1	chromosome	1	No			bacterial chromosome
ANC20496.1	3451471	3452565	+	3q15B00-i1	9.2e-88	ANC20497.1	3452562	3452750	+	0.946758	-4	True	Bacillus cereus	GCA_001635995.1	CP011155.1	chromosome	1	No			bacterial chromosome
ANC22641.1	64153	65268	-	3q15B00-i1	3.5e-90	ANC22640.1	63992	64153	-	0.845269	-1	True	Bacillus cereus	GCA_001635995.1	CP011156.1	plasmid	1	No			plasmid
AND08856.1	3380076	3381191	+	3q15B00-i1	4.8e-92	AND08857.1	3381191	3381352	+	0.804780	-1	True	Bacillus thuringiensis serovar alesti	GCA_001640965.1	CP015176.1	chromosome	1	No			bacterial chromosome
AND11206.1	41610	42722	+	3q15B00-i1	1.3e-95	AND11207.1	42719	42853	+	0.718001	-4	True	Bacillus thuringiensis serovar alesti	GCA_001640965.1	CP015179.1	plasmid	1				plasmid (not tested by Phaster)
ANE86578.1	2662460	2663575	+	3q15B00-i1	2.5e-91	ANE86579.1	2663575	2663736	+	0.825854	-1	True	Bacillus cereus	GCA_000635895.2	CP015727.1	chromosome	1				bacterial chromosome (not tested by Phaster)
ANH87314.1	3021254	3022369	+	3q15B00-i1	2.1e-89	ANH87315.1	3022369	3022530	+	0.988185	-1	True	Bacillus anthracis	GCA_001654475.1	CP015779.1	chromosome	1	No			bacterial chromosome
ANN33305.1	3593558	3594673	+	3q15B00-i1	3.2e-92	ANN33306.1	3594673	3594834	+	0.825854	-1	True	Bacillus thuringiensis serovar coreanensis	GCA_001675515.1	CP016194.1	chromosome	1	No			bacterial chromosome
ANR05627.1	3021938	3023053	+	3q15B00-i1	2.1e-89	ANR05628.1	3023053	3023214	+	0.988185	-1	True	Bacillus anthracis	GCA_001683065.1	CP012729.1	chromosome	1	No			bacterial chromosome
ANR10925.1	3021987	3023060	+	3q15B00-i1	3.4e-87	ANR10926.1	3023060	3023221	+	0.988185	-1	True	Bacillus anthracis	GCA_001683095.1	CP012730.1	chromosome	1	No			bacterial chromosome
ANR16221.1	3021942	3023057	+	3q15B00-i1	2.1e-89	ANR16222.1	3023057	3023218	+	0.988185	-1	True	Bacillus anthracis	GCA_001683135.1	CP012720.1	chromosome	1	No			bacterial chromosome
ANR21522.1	3021942	3023057	+	3q15B00-i1	2.1e-89	ANR21523.1	3023057	3023218	+	0.988185	-1	True	Bacillus anthracis	GCA_001683155.1	CP012721.1	chromosome	1	No			bacterial chromosome
ANR26824.1	3021942	3023057	+	3q15B00-i1	2.1e-89	ANR26825.1	3023057	3023218	+	0.988185	-1	True	Bacillus anthracis	GCA_001683175.1	CP012722.1	chromosome	1	No			bacterial chromosome
ANR32123.1	3021942	3023057	+	3q15B00-i1	2.1e-89	ANR32124.1	3023057	3023218	+	0.988185	-1	True	Bacillus anthracis	GCA_001683195.1	CP012723.1	chromosome	1	No			bacterial chromosome
ANR37429.1	3021942	3023057	+	3q15B00-i1	2.1e-89	ANR37430.1	3023057	3023218	+	0.988185	-1	True	Bacillus anthracis	GCA_001683215.1	CP012724.1	chromosome	1	No			bacterial chromosome
ANR42725.1	3021942	3023057	+	3q15B00-i1	2.1e-89	ANR42726.1	3023057	3023218	+	0.988185	-1	True	Bacillus anthracis	GCA_001683235.1	CP012725.1	chromosome	1	No			bacterial chromosome
ANR48014.1	3021909	3023024	+	3q15B00-i1	2.1e-89	ANR48015.1	3023024	3023185	+	0.988185	-1	True	Bacillus anthracis	GCA_001683255.1	CP012726.1	chromosome	1	No			bacterial chromosome
ANR53314.1	3021941	3023056	+	3q15B00-i1	2.1e-89	ANR53315.1	3023056	3023217	+	0.988185	-1	True	Bacillus anthracis	GCA_001683275.1	CP012727.1	chromosome	1	No			bacterial chromosome
ANR58608.1	3021928	3023043	+	3q15B00-i1	2.1e-89	ANR58609.1	3023043	3023204	+	0.988185	-1	True	Bacillus anthracis	GCA_001683295.1	CP012728.1	chromosome	1	No			bacterial chromosome
ANS46560.1	1082420	1083529	+	3q15B00-i1	4.3e-85	ANS46561.1	1083526	1083663	+	0.739300	-4	True	Bacillus thuringiensis	GCA_001685565.1	CP015350.1	chromosome	1	No			bacterial chromosome
ANS49170.1	3561547	3562662	+	3q15B00-i1	1.9e-92	ANS49171.1	3562662	3562823	+	0.811855	-1	True	Bacillus thuringiensis	GCA_001685565.1	CP015350.1	chromosome	1	intact(150)	3560474-3623611	PHAGE_Bacill_phIS3501_NC_019502(33)	intact prophage
ANS50948.1	5245719	5246831	-	3q15B00-i1	2.8e-96	ANS50947.1	5245591	5245722	-	0.661718	-4	True	Bacillus thuringiensis	GCA_001685565.1	CP015350.1	chromosome	1	No			bacterial chromosome
ANS51709.1	84196	85281	+	3q15B00-i1	4.5e-80	ANS51710.1	85296	85427	+	0.857442	14	True	Bacillus thuringiensis	GCA_001685565.1	CP015351.1	plasmid	1				plasmid (not tested by Phaster)
ANS51880.1	95753	96847	-	3q15B00-i1	5.1e-73	ANS51879.1	95610	95756	-	0.833195	-4	True	Bacillus thuringiensis	GCA_001685565.1	CP015352.1	plasmid	1				plasmid (not tested by Phaster)
ANV71128.1	2250468	2251583	-	3q15B00-i1	3.5e-92	ANV71127.1	2250307	2250468	-	0.825854	-1	True	Bacillus thuringiensis	GCA_001692675.1	CP016588.1	chromosome	1	No			bacterial chromosome
AOM14438.1	69057	70151	-	3q15B00-i1	9.7e-90	AOM14437.1	68918	69055	-	0.702762	1	True	Bacillus thuringiensis Bt18247	GCA_001721165.1	CP015252.1	plasmid	1				plasmid (not tested by Phaster)
APT24629.1	1009368	1010480	+	3q15B00-i1	1.7e-92	APT24630.1	1010477	1010608	+	0.754451	-4	True	Bacillus anthracis	GCA_001936375.1	CP018903.1	chromosome	1	No			bacterial chromosome
APT26671.1	3021437	3022552	+	3q15B00-i1	3.1e-89	APT26672.1	3022552	3022713	+	0.988185	-1	True	Bacillus anthracis	GCA_001936375.1	CP018903.1	chromosome	1	No			bacterial chromosome
APT27092.1	3457229	3458317	-	3q15B00-i1	4.5e-84	APT27091.1	3457083	3457232	-	0.884418	-4	True	Bacillus anthracis	GCA_001936375.1	CP018903.1	chromosome	1	questionable(90)	3453868-3519028	PHAGE_Bacill_1_NC_009737(11)	questionable prophage
AQM45075.1	1009223	1010335	+	3q15B00-i1	1e-92	AQM45076.1	1010332	1010463	+	0.754451	-4	True	Bacillus anthracis	GCA_001990245.1	CP019588.1	chromosome	1	No			bacterial chromosome
AQM47128.1	3021949	3023064	+	3q15B00-i1	2.1e-89	AQM47129.1	3023064	3023225	+	0.988185	-1	True	Bacillus anthracis	GCA_001990245.1	CP019588.1	chromosome	1	No			bacterial chromosome
AQM47558.1	3457762	3458850	-	3q15B00-i1	2.8e-85	AQM47557.1	3457616	3457765	-	0.884418	-4	True	Bacillus anthracis	GCA_001990245.1	CP019588.1	chromosome	1	intact(120)	3454401-3519568	PHAGE_Bacill_1_NC_009737(12)	intact prophage
AQQ64318.1	3534899	3535993	+	3q15B00-i1	1.7e-86	AQQ64319.1	3535990	3536124	+	0.758650	-4	True	Bacillus cereus	GCA_002000005.1	CP014486.1	chromosome	1	incomplete(40)	3525358-3563686	PHAGE_Geobac_E3_NC_029073(3)	incomplete prophage
AQY40003.1	3725454	3726569	+	3q15B00-i1	4.1e-92	AQY40004.1	3726569	3726730	+	0.804780	-1	True	Bacillus thuringiensis	GCA_002025105.1	CP020002.1	chromosome	1	No			bacterial chromosome
ARC29569.1	1951305	1952399	+	3q15B00-i1	8.8e-92	ARC29570.1	1952399	1952557	+	0.952699	-1	True	Bacillus sp. FDAARGOS_235	GCA_002073415.2	CP020437.2	chromosome	1	No			bacterial chromosome
ARC32356.1	4878920	4880014	-	3q15B00-i1	3.4e-90	ARC32355.1	4878735	4878923	-	0.930537	-4	True	Bacillus sp. FDAARGOS_235	GCA_002073415.2	CP020437.2	chromosome	1	No			bacterial chromosome
ARP56384.1	850014	851123	+	3q15B00-i1	4.7e-84	ARP56385.1	851120	851257	+	0.729690	-4	True	Bacillus thuringiensis	GCA_002119445.1	CP021061.1	chromosome	1	No			bacterial chromosome
ARP58768.1	3298905	3299999	+	3q15B00-i1	1.1e-87	ARP58769.1	3299996	3300184	+	0.946758	-4	True	Bacillus thuringiensis	GCA_002119445.1	CP021061.1	chromosome	1	No			bacterial chromosome
ARP61382.1	369693	370808	+	3q15B00-i1	1.2e-91	ARP61383.1	370808	370969	+	0.770520	-1	True	Bacillus thuringiensis	GCA_002119445.1	CP021062.1	plasmid	1				plasmid (not tested by Phaster)
ARP61801.1	18932	20044	+	3q15B00-i1	5.8e-96	ARP61802.1	20041	20175	+	0.728845	-4	True	Bacillus thuringiensis	GCA_002119445.1	CP021065.1	plasmid	1				plasmid (not tested by Phaster)
ARX65015.1	506037	507125	+	3q15B00-i1	5.2e-94	ARX65016.1	507125	507316	+	0.863876	-1	True	Bacillus thuringiensis	GCA_002184245.1	CP019230.1	chromosome	1	No			bacterial chromosome
ARX67303.1	2868534	2869649	+	3q15B00-i1	3.5e-92	ARX67304.1	2869649	2869810	+	0.825854	-1	True	Bacillus thuringiensis	GCA_002184245.1	CP019230.1	chromosome	1	No			bacterial chromosome
ARZ61270.1	1004013	1005101	+	3q15B00-i1	1e-80	ARZ61271.1	1005101	1005295	+	0.887411	-1	True	Bacillus thuringiensis	GCA_002192515.1	CP020723.1	chromosome	1	No			bacterial chromosome
ASE28144.1	593426	594541	+	3q15B00-i1	2.1e-89	ASE28145.1	594541	594702	+	0.988185	-1	True	Bacillus anthracis	GCA_002208785.2	CP022044.2	chromosome	1	No			bacterial chromosome
AVK72930.1	1029238	1030326	-	3q15B00-i1	2.8e-85	ASE28558.1	1029092	1029241	-	0.884418	-4	True	Bacillus anthracis	GCA_002208785.2	CP022044.2	chromosome	1	intact(120)	1024870-1089621	PHAGE_Bacill_1_NC_009737(12)	intact prophage
ASE31318.1	3809511	3810623	+	3q15B00-i1	1.7e-92	ASE31319.1	3810620	3810751	+	0.754451	-4	True	Bacillus anthracis	GCA_002208785.2	CP022044.2	chromosome	1	No			bacterial chromosome
ASI73778.1	3437465	3438580	+	3q15B00-i1	7.8e-92	ASI73779.1	3438580	3438741	+	0.804780	-1	True	Bacillus cereus	GCA_002214705.1	CP016315.1	chromosome	1	No			bacterial chromosome
ASI78824.1	3267565	3268659	+	3q15B00-i1	5.1e-89	ASI78825.1	3268656	3268844	+	0.975671	-4	True	Bacillus cereus	GCA_002214725.1	CP016316.1	chromosome	1	No			bacterial chromosome
ASI82048.1	1005409	1006497	+	3q15B00-i1	5.3e-94	ASI82049.1	1006497	1006688	+	0.863876	-1	True	Bacillus cereus	GCA_002214765.1	CP017234.1	chromosome	1	No			bacterial chromosome
ASI82598.1	1508471	1509565	-	3q15B00-i1	3.8e-87	ASI82597.1	1508340	1508474	-	0.898413	-4	True	Bacillus cereus	GCA_002214765.1	CP017234.1	chromosome	1	incomplete(30)	1503344-1515854	PHAGE_Thermu_OH2_NC_021784(1)	incomplete prophage
ASI84520.1	3407950	3409065	+	3q15B00-i1	7.8e-92	ASI84521.1	3409065	3409226	+	0.804780	-1	True	Bacillus cereus	GCA_002214765.1	CP017234.1	chromosome	1	No			bacterial chromosome
ASJ49616.1	3345348	3346463	+	3q15B00-i1	4.6e-92	ASJ49617.1	3346463	3346624	+	0.825854	-1	True	Bacillus cereus	GCA_002215175.1	CP016595.1	chromosome	1	No			bacterial chromosome
ASK15592.1	3462693	3463808	+	3q15B00-i1	1.2e-92	ASK15593.1	3463808	3463969	+	0.804780	-1	True	Bacillus cereus	GCA_002216125.1	CP016360.1	chromosome	1	No			bacterial chromosome
ASL62643.1	25825	26919	+	3q15B00-i1	2.3e-90	ASL62644.1	26919	27077	+	0.949860	-1	True	Bacillus cereus	GCA_002220285.1	CP018742.1	plasmid	1				plasmid (not tested by Phaster)
ASL66249.1	3417498	3418613	+	3q15B00-i1	2.7e-92	ASL66250.1	3418613	3418774	+	0.849229	-1	True	Bacillus cereus	GCA_002220285.1	CP017060.1	chromosome	1	No			bacterial chromosome
AST02731.1	2671424	2672533	-	3q15B00-i1	4.7e-84	AST02730.1	2671290	2671427	-	0.729690	-4	True	Bacillus thuringiensis	GCA_002243685.1	CP020754.1	chromosome	1	No			bacterial chromosome
AST01130.1	220411	221505	-	3q15B00-i1	1.1e-87	AST04739.1	220227	220403	-	0.862737	7	True	Bacillus thuringiensis	GCA_002243685.1	CP020754.1	chromosome	1	No			bacterial chromosome
AST05016.1	154343	155458	+	3q15B00-i1	1.2e-91	AST05017.1	155458	155619	+	0.770520	-1	True	Bacillus thuringiensis	GCA_002243685.1	CP020755.1	plasmid	1				plasmid (not tested by Phaster)
ASZ16946.1	1947605	1948699	-	3q15B00-i1	3.5e-89	ASZ16945.1	1947420	1947608	-	0.966521	-4	True	Bacillus cereus	GCA_002290105.1	CP023179.1	chromosome	1	No			bacterial chromosome
AUB62286.1	805683	806792	+	3q15B00-i1	4.3e-85	AUB62287.1	806789	806926	+	0.739397	-4	True	Bacillus cereus	GCA_002813875.1	CP024655.1	chromosome	1	No			bacterial chromosome
AUB67072.1	13121	14215	-	3q15B00-i1	1.8e-90	AUB67071.1	12982	13119	-	0.704568	1	True	Bacillus cereus	GCA_002813875.1	CP024657.1	plasmid	1	No			plasmid
AUB67242.1	53247	54347	+	3q15B00-i1	2.4e-84	AUB67243.1	54344	54478	+	0.868811	-4	True	Bacillus cereus	GCA_002813875.1	CP024658.1	plasmid	1	No			plasmid
AVP44765.1	1206009	1207121	-	3q15B00-i1	2.4e-94	AVP44764.1	1205881	1206012	-	0.804245	-4	True	Bacillus cereus	GCA_003013315.1	CP026678.1	chromosome	1	No			bacterial chromosome
AVP47577.1	4164500	4165615	-	3q15B00-i1	3.4e-92	AVP47576.1	4164348	4164500	-	0.755410	-1	True	Bacillus cereus	GCA_003013315.1	CP026678.1	chromosome	1	No			bacterial chromosome
AVR31377.1	1482169	1483263	-	3q15B00-i1	3.8e-87	AVR31376.1	1482038	1482172	-	0.898413	-4	True	Bacillus cereus	GCA_003020845.1	CP020383.1	chromosome	1	incomplete(30)	1470065-1484052	PHAGE_Thermu_OH2_NC_021784(1)	incomplete prophage
AVR33266.1	3357230	3358345	+	3q15B00-i1	7.8e-92	AVR33267.1	3358345	3358506	+	0.804780	-1	True	Bacillus cereus	GCA_003020845.1	CP020383.1	chromosome	1	No			bacterial chromosome
AWC28661.1	1945006	1946121	-	3q15B00-i1	1.5e-95	AWC28660.1	1944857	1945006	-	0.805238	-1	True	Bacillus cytotoxicus	GCA_002250885.2	CP024098.1	chromosome	1	No			bacterial chromosome
AWC28826.1	2136567	2137652	-	3q15B00-i1	1.6e-81	AWC28825.1	2136421	2136570	-	0.838320	-4	True	Bacillus cytotoxicus	GCA_002250885.2	CP024098.1	chromosome	1	No			bacterial chromosome
AWC31012.1	47327	48421	+	3q15B00-i1	6.9e-91	AWC31013.1	48421	48579	+	0.948038	-1	True	Bacillus cytotoxicus	GCA_002250885.2	CP024100.1	plasmid	1				plasmid (not tested by Phaster)
AWC32831.1	2073118	2074203	-	3q15B00-i1	1.8e-81	AWC32830.1	2072972	2073121	-	0.838320	-4	True	Bacillus cytotoxicus	GCA_002250905.2	CP024101.1	chromosome	1	No			bacterial chromosome
AWC35040.1	20955	22049	-	3q15B00-i1	6.9e-91	AWC35039.1	20797	20955	-	0.948038	-1	True	Bacillus cytotoxicus	GCA_002250905.2	CP024103.1	plasmid	1				plasmid (not tested by Phaster)
AWC36858.1	2073096	2074181	-	3q15B00-i1	1.8e-81	AWC36857.1	2072950	2073099	-	0.838320	-4	True	Bacillus cytotoxicus	GCA_002250925.2	CP024104.1	chromosome	1	No			bacterial chromosome
AWC39079.1	50773	51867	-	3q15B00-i1	6.9e-91	AWC39078.1	50615	50773	-	0.948038	-1	True	Bacillus cytotoxicus	GCA_002250925.2	CP024106.1	plasmid	1				plasmid (not tested by Phaster)
AWC39790.1	794548	795633	+	3q15B00-i1	1.6e-81	AWC39791.1	795630	795779	+	0.838320	-4	True	Bacillus cytotoxicus	GCA_002251025.2	CP024107.1	chromosome	1	No			bacterial chromosome
AWC39956.1	986012	987127	+	3q15B00-i1	1.5e-95	AWC39957.1	987127	987276	+	0.805238	-1	True	Bacillus cytotoxicus	GCA_002251025.2	CP024107.1	chromosome	1	No			bacterial chromosome
AWC43104.1	68025	69119	+	3q15B00-i1	6.9e-91	AWC43105.1	69119	69277	+	0.948038	-1	True	Bacillus cytotoxicus	GCA_002251025.2	CP024108.1	plasmid	1	incomplete(20)	64871-81740	PHAGE_Bacill_TsarBomba_NC_028890(1)	incomplete prophage
AWC44887.1	2027112	2028197	-	3q15B00-i1	1.6e-81	AWC44886.1	2026966	2027115	-	0.838320	-4	True	Bacillus cytotoxicus	GCA_002250945.2	CP024109.1	chromosome	1	No			bacterial chromosome
AWC46983.1	36011	37105	-	3q15B00-i1	6.9e-91	AWC46982.1	35853	36011	-	0.948038	-1	True	Bacillus cytotoxicus	GCA_002250945.2	CP024110.1	plasmid	1				plasmid (not tested by Phaster)
AWC47721.1	794548	795633	+	3q15B00-i1	1.6e-81	AWC47722.1	795630	795779	+	0.838320	-4	True	Bacillus cytotoxicus	GCA_002250965.2	CP024111.1	chromosome	1	No			bacterial chromosome
AWC47887.1	986012	987127	+	3q15B00-i1	1.5e-95	AWC47888.1	987127	987276	+	0.805238	-1	True	Bacillus cytotoxicus	GCA_002250965.2	CP024111.1	chromosome	1	No			bacterial chromosome
AWC51035.1	68025	69119	+	3q15B00-i1	6.9e-91	AWC51036.1	69119	69277	+	0.948038	-1	True	Bacillus cytotoxicus	GCA_002250965.2	CP024112.1	plasmid	1	incomplete(20)	64871-81740	PHAGE_Bacill_TsarBomba_NC_028890(1)	incomplete prophage
AWC52728.1	1937448	1938563	-	3q15B00-i1	1.5e-95	AWC52727.1	1937299	1937448	-	0.805238	-1	True	Bacillus cytotoxicus	GCA_002251115.2	CP024113.1	chromosome	1	No			bacterial chromosome
AWC52893.1	2128779	2129864	-	3q15B00-i1	1.6e-81	AWC52892.1	2128633	2128782	-	0.838320	-4	True	Bacillus cytotoxicus	GCA_002251115.2	CP024113.1	chromosome	1	No			bacterial chromosome
AWC55151.1	54990	56084	+	3q15B00-i1	6.9e-91	AWC55152.1	56084	56242	+	0.948038	-1	True	Bacillus cytotoxicus	GCA_002251115.2	CP024115.1	plasmid	1				plasmid (not tested by Phaster)
AWC56860.1	1945130	1946245	-	3q15B00-i1	1.5e-95	AWC56859.1	1944981	1945130	-	0.805238	-1	True	Bacillus cytotoxicus	GCA_002251045.2	CP024116.1	chromosome	1	No			bacterial chromosome
AWC57025.1	2136459	2137544	-	3q15B00-i1	1.6e-81	AWC57024.1	2136313	2136462	-	0.838320	-4	True	Bacillus cytotoxicus	GCA_002251045.2	CP024116.1	chromosome	1	No			bacterial chromosome
AWC59260.1	45865	46959	-	3q15B00-i1	6.9e-91	AWC59259.1	45707	45865	-	0.948038	-1	True	Bacillus cytotoxicus	GCA_002251045.2	CP024118.1	plasmid	1				plasmid (not tested by Phaster)
AWC61117.1	2072920	2074005	-	3q15B00-i1	1.8e-81	AWC61116.1	2072774	2072923	-	0.838320	-4	True	Bacillus cytotoxicus	GCA_002251055.2	CP024120.1	chromosome	1	No			bacterial chromosome
AWC63286.1	51300	52394	+	3q15B00-i1	6.9e-91	AWC63287.1	52394	52552	+	0.948038	-1	True	Bacillus cytotoxicus	GCA_002251055.2	CP024122.1	plasmid	1				plasmid (not tested by Phaster)
AWC64987.1	1945127	1946242	-	3q15B00-i1	1.5e-95	AWC64986.1	1944978	1945127	-	0.805238	-1	True	Bacillus cytotoxicus	GCA_002251005.2	CP024096.1	chromosome	1	No			bacterial chromosome
AWC65152.1	2136625	2137710	-	3q15B00-i1	1.6e-81	AWC65151.1	2136479	2136628	-	0.838320	-4	True	Bacillus cytotoxicus	GCA_002251005.2	CP024096.1	chromosome	1	No			bacterial chromosome
AWC67368.1	72185	73279	+	3q15B00-i1	6.9e-91	AWC67369.1	73279	73437	+	0.948038	-1	True	Bacillus cytotoxicus	GCA_002251005.2	CP024097.1	plasmid	1				plasmid (not tested by Phaster)
AWU51980.1	1010022	1011134	+	3q15B00-i1	1.7e-92	AWU51981.1	1011131	1011262	+	0.754451	-4	True	Bacillus anthracis	GCA_003227955.1	CP029805.1	chromosome	1	No			bacterial chromosome
AWU54008.1	3021591	3022706	+	3q15B00-i1	2.1e-89	AWU54009.1	3022706	3022867	+	0.988185	-1	True	Bacillus anthracis	GCA_003227955.1	CP029805.1	chromosome	1	No			bacterial chromosome
AWU54429.1	3457343	3458431	-	3q15B00-i1	2.8e-85	AWU54428.1	3457197	3457346	-	0.884418	-4	True	Bacillus anthracis	GCA_003227955.1	CP029805.1	chromosome	1	intact(120)	3452975-3517716	PHAGE_Bacill_1_NC_009737(12)	intact prophage
BAL19110.1	3233393	3234487	+	3q15B00-i1	4.3e-89	BAL19111.1	3234484	3234672	+	0.969629	-4	True	Bacillus cereus NC7401	GCA_000283675.1	AP007209.1	chromosome	1	No			bacterial chromosome
BAL21459.1	259831	260925	+	3q15B00-i1	1.5e-101	BAL21460.1	260922	261062	+	0.990378	-4	True	Bacillus cereus NC7401	GCA_000283675.1	AP007210.1	plasmid	1	No			plasmid
BAR75574.1	2011131	2012210	+	3q15B00-i1	8.2e-85	BAR75575.1	2012207	2012356	+	0.884418	-4	True	Bacillus anthracis	GCA_002356575.1	AP014833.1	chromosome	1	incomplete(60)	1986293-2015529	PHAGE_Bacill_PfEFR_5_NC_031055(7)	incomplete prophage
BAR76035.1	2446729	2447859	-	3q15B00-i1	3.2e-89	BAR76034.1	2446568	2446729	-	0.988185	-1	True	Bacillus anthracis	GCA_002356575.1	AP014833.1	chromosome	1	No			bacterial chromosome
BAR78221.1	4459456	4460586	-	3q15B00-i1	1.4e-92	BAR78220.1	4459328	4459459	-	0.754451	-4	True	Bacillus anthracis	GCA_002356575.1	AP014833.1	chromosome	1	No			bacterial chromosome
BAR79151.1	172400	173494	+	3q15B00-i1	3.8e-99	BAR79152.1	173491	173631	+	0.873740	-4	True	Bacillus anthracis	GCA_002356575.1	AP014834.1	plasmid	1	No			plasmid
BAR83245.1	2204888	2206003	-	3q15B00-i1	1.7e-91	BAR83244.1	2204727	2204888	-	0.825854	-1	True	Bacillus thuringiensis serovar tolworthi	GCA_001548175.1	AP014864.1	chromosome	1	No			bacterial chromosome
BAR85984.1	4838217	4839326	-	3q15B00-i1	3.1e-92	BAR85983.1	4838089	4838217	-	0.680865	-1	True	Bacillus thuringiensis serovar tolworthi	GCA_001548175.1	AP014864.1	chromosome	1	No			bacterial chromosome
BAR87088.1	82017	83111	-	3q15B00-i1	2.2e-94	BAR87087.1	81889	82020	-	0.703165	-4	True	Bacillus thuringiensis serovar tolworthi	GCA_001548175.1	AP014865.1	plasmid	1				plasmid (not tested by Phaster)
BAR87257.1	311216	312307	-	3q15B00-i1	1.1e-92	BAR87256.1	311058	311216	-	0.778073	-1	True	Bacillus thuringiensis serovar tolworthi	GCA_001548175.1	AP014865.1	plasmid	1				plasmid (not tested by Phaster)
BAR87315.1	370529	371623	+	3q15B00-i1	6.5e-94	BAR87316.1	371620	371748	+	0.785549	-4	True	Bacillus thuringiensis serovar tolworthi	GCA_001548175.1	AP014865.1	plasmid	1				plasmid (not tested by Phaster)
BAR87526.1	151495	152589	-	3q15B00-i1	2.9e-96	BAR87525.1	151361	151498	-	0.499892	-4	True	Bacillus thuringiensis serovar tolworthi	GCA_001548175.1	AP014866.1	plasmid	1				plasmid (not tested by Phaster)
BAR87632.1	268669	269760	-	3q15B00-i1	1.5e-90	BAR87631.1	268538	268672	-	0.834934	-4	True	Bacillus thuringiensis serovar tolworthi	GCA_001548175.1	AP014866.1	plasmid	1				plasmid (not tested by Phaster)
BAR87738.1	80903	82018	-	3q15B00-i1	1.3e-93	BAR87737.1	80775	80903	-	0.723629	-1	True	Bacillus thuringiensis serovar tolworthi	GCA_001548175.1	AP014867.1	plasmid	1				plasmid (not tested by Phaster)
BAR87844.1	1020	2108	+	3q15B00-i1	7.7e-90	BAR87845.1	2110	2247	+	0.719061	1	True	Bacillus thuringiensis serovar tolworthi	GCA_001548175.1	AP014869.1	plasmid	1				plasmid (not tested by Phaster)
BBB71248.1	1000397	1001509	+	3q15B00-i1	1.7e-92	BBB71249.1	1001506	1001637	+	0.754451	-4	True	Bacillus anthracis	GCA_000534935.2	AP018443.1	chromosome	1	No			bacterial chromosome
BBB73392.1	3012177	3013292	+	3q15B00-i1	2.1e-89	BBB73393.1	3013292	3013453	+	0.988185	-1	True	Bacillus anthracis	GCA_000534935.2	AP018443.1	chromosome	1	No			bacterial chromosome
BBB73833.1	3447987	3449075	-	3q15B00-i1	2.8e-85	BBB73832.1	3447841	3447990	-	0.884418	-4	True	Bacillus anthracis	GCA_000534935.2	AP018443.1	chromosome	1	intact(110)	3444626-3509784	PHAGE_Bacill_1_NC_009737(12)	intact prophage
BBB75906.1	172238	173332	+	3q15B00-i1	3.8e-99	BBB75907.1	173329	173469	+	0.873740	-4	True	Bacillus anthracis	GCA_000534935.2	AP018444.1	plasmid	1				plasmid (not tested by Phaster)
QFQ27232.1	4205055	4206149	+	3q15B00-i1	9.2e-88	QFQ27233.1	4206146	4206334	+	0.946758	-4	True	Bacillus thuringiensis	GCA_003054785.2	CP044978.1	chromosome	1	No			bacterial chromosome
QFQ28467.1	34349	35440	+	3q15B00-i1	8.9e-93	QFQ28468.1	35440	35598	+	0.778073	-1	True	Bacillus thuringiensis	GCA_003054785.2	CP044979.1	plasmid	1				plasmid (not tested by Phaster)
QHD23259.1	3441654	3442742	-	3q15B00-i1	6.3e-85	QHD23258.1	3441508	3441657	-	0.884418	-4	True	Bacillus anthracis str. BF1	GCA_000295695.2	CP047131.1	chromosome	1				bacterial chromosome (not tested by Phaster)
AND25252.1	3387620	3388735	+	3q15B00-i1	4.1e-92	AND25253.1	3388735	3388896	+	0.804780	-1	True	Bacillus thuringiensis serovar israelensis	GCA_003445395.2	CP013275.1	chromosome	1	No			bacterial chromosome
ASZ69520.1	197921	199036	+	3q15B00-i1	1.5e-90	ASZ69521.1	199036	199197	+	0.825545	-1	True	Bacillus cereus	GCA_003568565.1	CP023246.1	plasmid	1				plasmid (not tested by Phaster)
ASZ69529.1	209955	211064	+	3q15B00-i1	7.7e-94	ASZ69530.1	211061	211192	+	0.703165	-4	True	Bacillus cereus	GCA_003568565.1	CP023246.1	plasmid	1				plasmid (not tested by Phaster)
ASZ69644.1	412850	413941	-	3q15B00-i1	1.1e-92	ASZ69643.1	412692	412850	-	0.778073	-1	True	Bacillus cereus	GCA_003568565.1	CP023246.1	plasmid	1				plasmid (not tested by Phaster)
AXO94092.1	3327778	3328872	+	3q15B00-i1	2.5e-90	AXO94093.1	3328869	3329057	+	0.933262	-4	True	Bacillus anthracis	GCA_003410355.1	CP031643.1	chromosome	1	No			bacterial chromosome
AXY08117.1	2773674	2774786	+	3q15B00-i1	2.2e-93	AXY08118.1	2774783	2774914	+	0.810362	-4	True	Bacillus thuringiensis LM1212	GCA_003546665.1	CP024771.1	chromosome	1	No			bacterial chromosome
AXY09821.1	4534324	4535439	+	3q15B00-i1	1.6e-89	AXY09822.1	4535439	4535600	+	0.868988	-1	True	Bacillus thuringiensis LM1212	GCA_003546665.1	CP024771.1	chromosome	1	No			bacterial chromosome
AXY10506.1	5255899	5256993	+	3q15B00-i1	3.4e-89	AXY10507.1	5256990	5257178	+	0.976217	-4	True	Bacillus thuringiensis LM1212	GCA_003546665.1	CP024771.1	chromosome	1	No			bacterial chromosome
AXY11378.1	51538	52632	+	3q15B00-i1	1.1e-88	AXY11379.1	52634	52771	+	0.926465	1	True	Bacillus thuringiensis LM1212	GCA_003546665.1	CP024773.1	plasmid	1	incomplete(10)	48560-54902	PHAGE_Bacill_phBC6A51_NC_004820(3)	incomplete prophage
AYF05106.1	1023127	1024236	+	3q15B00-i1	2.7e-86	AYF05107.1	1024233	1024370	+	0.766022	-4	True	Bacillus mobilis	GCA_003612955.1	CP031443.1	chromosome	1	No			bacterial chromosome
AYF07496.1	3488996	3490108	+	3q15B00-i1	1e-95	AYF07497.1	3490105	3490239	+	0.661985	-4	True	Bacillus mobilis	GCA_003612955.1	CP031443.1	chromosome	1	No			bacterial chromosome
AYF85487.1	306463	307572	+	3q15B00-i1	2e-93	AYF85488.1	307569	307700	+	0.703165	-4	True	Bacillus thuringiensis	GCA_003626955.1	CP032614.1	plasmid	1				plasmid (not tested by Phaster)
AYY25214.1	199871	200965	-	3q15B00-i1	1.1e-93	AYY25213.1	199743	199874	-	0.715546	-4	True	Bacillus sp. FDAARGOS_527	GCA_003812125.1	CP033789.1	plasmid	1				plasmid (not tested by Phaster)
AYY26479.1	1087321	1088415	+	3q15B00-i1	1.1e-76	AYY26480.1	1088412	1088555	+	0.712549	-4	True	Bacillus sp. FDAARGOS_527	GCA_003812125.1	CP033795.1	chromosome	1	No			bacterial chromosome
AYY27946.1	2578645	2579739	+	3q15B00-i1	4.3e-89	AYY27947.1	2579736	2579924	+	0.969629	-4	True	Bacillus sp. FDAARGOS_527	GCA_003812125.1	CP033795.1	chromosome	1	No			bacterial chromosome
AZJ19161.1	1004685	1005794	+	3q15B00-i1	1.5e-87	AZJ19162.1	1005791	1005928	+	0.759252	-4	True	Bacillus wiedmannii bv. thuringiensis	GCA_003866015.1	CP024684.1	chromosome	1	No			bacterial chromosome
AZJ23748.1	10529	11644	-	3q15B00-i1	3.2e-90	AZJ23747.1	10368	10529	-	0.986096	-1	True	Bacillus wiedmannii bv. thuringiensis	GCA_003866015.1	CP024685.1	plasmid	1				plasmid (not tested by Phaster)
AZJ24584.1	21478	22593	-	3q15B00-i1	9.2e-97	AZJ24583.1	21317	21478	-	0.888428	-1	True	Bacillus wiedmannii bv. thuringiensis	GCA_003866015.1	CP024688.1	plasmid	1				plasmid (not tested by Phaster)
AZR75939.1	1095309	1096421	+	3q15B00-i1	5.7e-93	AZR75940.1	1096418	1096549	+	0.809731	-4	True	Bacillus thuringiensis	GCA_003991175.1	CP021436.1	chromosome	1	No			bacterial chromosome
AZR78322.1	3643490	3644605	+	3q15B00-i1	1.2e-92	AZR78323.1	3644605	3644766	+	0.804780	-1	True	Bacillus thuringiensis	GCA_003991175.1	CP021436.1	chromosome	1	No			bacterial chromosome
AZR80567.1	134858	135952	+	3q15B00-i1	4.8e-88	AZR80568.1	135954	136091	+	0.926465	1	True	Bacillus thuringiensis	GCA_003991175.1	CP021437.1	plasmid	1				plasmid (not tested by Phaster)
BBK96057.1	1917370	1918485	+	3q15B00-i1	2.1e-89	BBK96058.1	1918485	1918646	+	0.988185	-1	True	Bacillus anthracis	GCA_006742565.1	AP019731.1	chromosome	1				bacterial chromosome (not tested by Phaster)
BBK96506.1	2350756	2351844	-	3q15B00-i1	6.3e-85	BBK96505.1	2350610	2350759	-	0.884418	-4	True	Bacillus anthracis	GCA_006742565.1	AP019731.1	chromosome	1				bacterial chromosome (not tested by Phaster)
BBK99485.1	27209	28303	-	3q15B00-i1	3.8e-99	BBK99484.1	27072	27212	-	0.873740	-4	True	Bacillus anthracis	GCA_006742565.1	AP019732.1	plasmid	1				plasmid (not tested by Phaster)
BCA32562.1	921586	922701	+	3q15B00-i1	3.5e-92	BCA32563.1	922701	922862	+	0.825854	-1	True	Bacillus wiedmannii	GCA_011405335.1	AP022643.1	chromosome	1				bacterial chromosome (not tested by Phaster)
QBJ66869.1	2064772	2065884	+	3q15B00-i1	5.7e-93	QBJ66870.1	2065881	2066012	+	0.810362	-4	True	Bacillus subtilis	GCA_004328845.1	CP026608.1	chromosome	1	No			bacterial chromosome
QBJ69123.1	4361822	4362916	+	3q15B00-i1	2.5e-90	QBJ69124.1	4362913	4363101	+	0.933262	-4	True	Bacillus subtilis	GCA_004328845.1	CP026608.1	chromosome	1	No			bacterial chromosome
QBZ24031.1	1046803	1047912	+	3q15B00-i1	3.3e-92	QBZ24032.1	1047912	1048040	+	0.680865	-1	True	Bacillus cereus	GCA_004771155.1	CP028516.1	chromosome	1	No			bacterial chromosome
QBZ24082.1	1084719	1085807	+	3q15B00-i1	5.3e-94	QBZ24083.1	1085807	1085998	+	0.863876	-1	True	Bacillus cereus	GCA_004771155.1	CP028516.1	chromosome	1	No			bacterial chromosome
QBZ24626.1	1575573	1576667	-	3q15B00-i1	3.8e-87	QBZ24625.1	1575442	1575576	-	0.735075	-4	True	Bacillus cereus	GCA_004771155.1	CP028516.1	chromosome	1	incomplete(30)	1570446-1582962	PHAGE_Thermu_OH2_NC_021784(1)	incomplete prophage
QBZ26490.1	3408381	3409496	+	3q15B00-i1	7.8e-92	QBZ26491.1	3409496	3409657	+	0.804780	-1	True	Bacillus cereus	GCA_004771155.1	CP028516.1	chromosome	1	No			bacterial chromosome
QCC39327.1	1017583	1018695	+	3q15B00-i1	5.7e-93	QCC39328.1	1018692	1018823	+	0.809731	-4	True	Bacillus sp. DU-106	GCA_004799705.1	CP026607.1	chromosome	1				bacterial chromosome (not tested by Phaster)
QCC41605.1	3406455	3407570	+	3q15B00-i1	1.2e-92	QCC41606.1	3407570	3407731	+	0.804780	-1	True	Bacillus sp. DU-106	GCA_004799705.1	CP026607.1	chromosome	1				bacterial chromosome (not tested by Phaster)
QCJ54889.1	216773	217870	-	3q15B00-i1	2.4e-99	QCJ54888.1	216624	216773	-	0.963267	-1	True	Bacillus thuringiensis	GCA_005155285.1	CP039724.1	plasmid	1				plasmid (not tested by Phaster)
QCT45777.1	3415377	3416492	+	3q15B00-i1	7.8e-92	QCT45778.1	3416492	3416653	+	0.804780	-1	True	Bacillus cereus	GCA_005707595.1	CP029468.1	chromosome	1				bacterial chromosome (not tested by Phaster)
QCU10198.1	2035927	2037021	-	3q15B00-i1	1.5e-89	QCU10197.1	2035742	2035930	-	0.977610	-4	True	Bacillus paranthracis	GCA_005848985.1	CP040515.1	chromosome	1	No			bacterial chromosome
QCU11842.1	3775573	3776667	-	3q15B00-i1	4.8e-74	QCU11841.1	3775433	3775576	-	0.710193	-4	True	Bacillus paranthracis	GCA_005848985.1	CP040515.1	chromosome	1	No			bacterial chromosome
QCX55474.1	996804	997916	+	3q15B00-i1	1.7e-92	QCX55475.1	997913	998044	+	0.754451	-4	True	Bacillus anthracis	GCA_006088855.1	CP029323.1	chromosome	1				bacterial chromosome (not tested by Phaster)
QCX57493.1	3008180	3009295	+	3q15B00-i1	2.1e-89	QCX57494.1	3009295	3009456	+	0.988185	-1	True	Bacillus anthracis	GCA_006088855.1	CP029323.1	chromosome	1				bacterial chromosome (not tested by Phaster)
QCX57915.1	3441948	3443036	-	3q15B00-i1	6.3e-85	QCX57914.1	3441802	3441951	-	0.884418	-4	True	Bacillus anthracis	GCA_006088855.1	CP029323.1	chromosome	1				bacterial chromosome (not tested by Phaster)
QCY62484.1	3411450	3412544	+	3q15B00-i1	3.6e-90	QCY62485.1	3412541	3412729	+	0.927118	-4	True	Bacillus thuringiensis	GCA_006151925.1	CP040782.1	chromosome	1	No			bacterial chromosome
QDD84747.1	3335913	3337028	+	3q15B00-i1	3.2e-92	QDD84748.1	3337028	3337189	+	0.825854	-1	True	Bacillus cereus	GCA_006384875.1	CP029454.1	chromosome	1				bacterial chromosome (not tested by Phaster)
QDF23409.1	1989778	1990872	+	3q15B00-i1	3.4e-89	QDF23410.1	1990869	1991057	+	0.976217	-4	True	Bacillus tropicus	GCA_006457285.1	CP041071.1	chromosome	1	No			bacterial chromosome
QDF27329.1	118741	119835	-	3q15B00-i1	1.1e-88	QDF27328.1	118602	118739	-	0.926465	1	True	Bacillus tropicus	GCA_006457285.1	CP041075.1	plasmid	1				plasmid (not tested by Phaster)
QDQ03683.1	74840	75949	-	3q15B00-i1	5e-87	QDQ03682.1	74706	74843	-	0.728889	-4	True	Bacillus sp. BD59S	GCA_007363175.1	CP034684.1	plasmid	1				plasmid (not tested by Phaster)
QDQ06932.1	3128259	3129353	+	3q15B00-i1	3.4e-89	QDQ06933.1	3129350	3129538	+	0.976217	-4	True	Bacillus sp. BD59S	GCA_007363175.1	CP034686.1	chromosome	1	No			bacterial chromosome
QDQ07148.1	3356726	3357814	-	3q15B00-i1	2.5e-85	QDQ07147.1	3356580	3356729	-	0.884418	-4	True	Bacillus sp. BD59S	GCA_007363175.1	CP034686.1	chromosome	1	intact(110)	3356065-3424383	PHAGE_Bacill_1_NC_009737(10)	intact prophage
QDQ08989.1	5231420	5232529	-	3q15B00-i1	5e-87	QDQ08988.1	5231286	5231423	-	0.728889	-4	True	Bacillus sp. BD59S	GCA_007363175.1	CP034686.1	chromosome	1	No			bacterial chromosome
QEL71716.1	5870	6964	+	3q15B00-i1	1.4e-90	QEL71717.1	6964	7122	+	0.949860	-1	True	Bacillus sp. AR4-2	GCA_008274865.1	CP031063.1	plasmid	1				plasmid (not tested by Phaster)
QEL76994.1	5870	6964	+	3q15B00-i1	1.4e-90	QEL76995.1	6964	7122	+	0.949860	-1	True	Bacillus sp. SH8-8	GCA_008274885.1	CP031066.1	plasmid	1				plasmid (not tested by Phaster)
QEL82836.1	156543	157652	+	3q15B00-i1	1.9e-92	QEL82837.1	157649	157780	+	0.711387	-4	True	Bacillus sp. JAS24-2	GCA_008274905.1	CP031070.1	plasmid	1				plasmid (not tested by Phaster)
QEQ16050.1	987167	988261	-	3q15B00-i1	8.8e-92	QEQ16049.1	987009	987167	-	0.952699	-1	True	Bacillus sp. BS98	GCA_008432245.1	CP043830.1	chromosome	1				bacterial chromosome (not tested by Phaster)
QEQ18257.1	3290897	3291991	+	3q15B00-i1	4.3e-90	QEQ18258.1	3291988	3292176	+	0.930537	-4	True	Bacillus sp. BS98	GCA_008432245.1	CP043830.1	chromosome	1				bacterial chromosome (not tested by Phaster)
QFP86521.1	150889	151986	+	3q15B00-i1	2.4e-99	QFP86522.1	151986	152135	+	0.963267	-1	True	Bacillus thuringiensis	GCA_009025915.1	CP045025.1	plasmid	1				plasmid (not tested by Phaster)
QFX98648.1	960133	961242	+	3q15B00-i1	4.7e-84	QFX98649.1	961239	961376	+	0.721571	-4	True	Bacillus cereus	GCA_009497015.2	CP045606.2	chromosome	1	No			bacterial chromosome
QFY01052.1	3479024	3480118	+	3q15B00-i1	4.3e-88	QFY01053.1	3480115	3480303	+	0.946510	-4	True	Bacillus cereus	GCA_009497015.2	CP045606.2	chromosome	1	No			bacterial chromosome
QGG18676.1	2363385	2364479	-	3q15B00-i1	4.3e-89	QGG18675.1	2363200	2363388	-	0.969629	-4	True	Bacillus paranthracis	GCA_009648955.1	CP045777.1	chromosome	1				bacterial chromosome (not tested by Phaster)
QGG20056.1	3783348	3784442	-	3q15B00-i1	1.1e-76	QGG20055.1	3783208	3783351	-	0.712549	-4	True	Bacillus paranthracis	GCA_009648955.1	CP045777.1	chromosome	1				bacterial chromosome (not tested by Phaster)
QGV10399.1	208444	209553	+	3q15B00-i1	3.2e-92	QGV10400.1	209550	209681	+	0.703165	-4	True	Bacillus cereus	GCA_009738575.1	CP046512.1	plasmid	1				plasmid (not tested by Phaster)
QGV10489.1	376250	377341	-	3q15B00-i1	1.2e-92	QGV10488.1	376092	376250	-	0.778073	-1	True	Bacillus cereus	GCA_009738575.1	CP046512.1	plasmid	1				plasmid (not tested by Phaster)
QGY38467.1	20535	21629	-	3q15B00-i1	2.3e-90	QGY38466.1	20377	20535	-	0.949860	-1	True	Bacillus sp. A260	GCA_009861435.1	CP046399.1	plasmid	1				plasmid (not tested by Phaster)
QHA26240.1	1107441	1108535	+	3q15B00-i1	1.1e-76	QHA26241.1	1108532	1108675	+	0.712549	-4	True	Bacillus paranthracis	GCA_009799965.1	CP047085.1	chromosome	1				bacterial chromosome (not tested by Phaster)
QHA27541.1	2531639	2532733	+	3q15B00-i1	4.3e-89	QHA27542.1	2532730	2532918	+	0.969629	-4	True	Bacillus paranthracis	GCA_009799965.1	CP047085.1	chromosome	1				bacterial chromosome (not tested by Phaster)
QHA41140.1	2607269	2608348	-	3q15B00-i1	8.2e-85	QHA41139.1	2607123	2607272	-	0.884418	-4	True	Bacillus anthracis	GCA_009806595.1	CP047097.1	chromosome	1				bacterial chromosome (not tested by Phaster)
QHA47647.1	4161154	4162233	+	3q15B00-i1	8.2e-85	QHA47648.1	4162230	4162379	+	0.884418	-4	True	Bacillus anthracis	GCA_009806615.1	CP047098.1	chromosome	1				bacterial chromosome (not tested by Phaster)
QHA52276.1	3834691	3835770	-	3q15B00-i1	8.2e-85	QHA52275.1	3834545	3834694	-	0.884418	-4	True	Bacillus anthracis	GCA_009806635.1	CP047099.1	chromosome	1				bacterial chromosome (not tested by Phaster)
QHA54937.1	1215830	1216909	-	3q15B00-i1	8.2e-85	QHA54936.1	1215684	1215833	-	0.884418	-4	True	Bacillus anthracis	GCA_009806655.1	CP047104.1	chromosome	1				bacterial chromosome (not tested by Phaster)
QHA62171.1	3528968	3530047	+	3q15B00-i1	8.2e-85	QHA62172.1	3530044	3530193	+	0.884418	-4	True	Bacillus anthracis	GCA_009806675.1	CP047107.1	chromosome	1				bacterial chromosome (not tested by Phaster)
QHA68202.1	4642220	4643299	+	3q15B00-i1	8.2e-85	QHA68203.1	4643296	4643445	+	0.884418	-4	True	Bacillus anthracis	GCA_009806695.1	CP047111.1	chromosome	1				bacterial chromosome (not tested by Phaster)
QHG34638.1	1820445	1821539	+	3q15B00-i1	1.1e-76	QHG34639.1	1821536	1821679	+	0.712549	-4	True	Bacillus paranthracis	GCA_009873395.1	CP041750.1	chromosome	1				bacterial chromosome (not tested by Phaster)
QHG35949.1	3299309	3300403	+	3q15B00-i1	4.3e-89	QHG35950.1	3300400	3300588	+	0.969629	-4	True	Bacillus paranthracis	GCA_009873395.1	CP041750.1	chromosome	1				bacterial chromosome (not tested by Phaster)
QHH82559.1	151506	152600	+	3q15B00-i1	1.4e-93	QHH82560.1	152597	152728	+	0.702892	-4	True	Bacillus paranthracis	GCA_009884335.1	CP041980.1	plasmid	1				plasmid (not tested by Phaster)
QHH85678.1	3459745	3460839	+	3q15B00-i1	3.4e-89	QHH85679.1	3460836	3461024	+	0.976217	-4	True	Bacillus paranthracis	GCA_009884335.1	CP041981.1	chromosome	1				bacterial chromosome (not tested by Phaster)
QHH87580.1	168554	169648	+	3q15B00-i1	1.4e-93	QHH87581.1	169645	169776	+	0.702892	-4	True	Bacillus pacificus	GCA_009884315.1	CP041978.1	plasmid	1				plasmid (not tested by Phaster)
QHH88946.1	1469471	1470565	+	3q15B00-i1	2.4e-90	QHH92224.1	1470573	1470749	+	0.737645	7	True	Bacillus pacificus	GCA_009884315.1	CP041979.1	chromosome	1				bacterial chromosome (not tested by Phaster)
AAU39686.1	762077	763189	+	3q15B00-i1	8.7e-88	AFR74787.1	763186	763308	+	0.854595	-4	True	Bacillus licheniformis DSM 13 = ATCC 14580	GCA_000008425.1	AE017333.1	chromosome	2	No			bacterial chromosome
AAU40045.1	1141328	1142428	+	3q15B00-i1	3.2e-87	AFR74796.1	1142428	1142544	+	0.714788	-1	True	Bacillus licheniformis DSM 13 = ATCC 14580	GCA_000008425.1	AE017333.1	chromosome	2	No			bacterial chromosome
AAU22336.1	762271	763383	+	3q15B00-i1	8.7e-88	AAU22337.1	763380	763502	+	0.854595	-4	True	Bacillus licheniformis DSM 13 = ATCC 14580	GCA_000011645.1	CP000002.3	chromosome	2	No			bacterial chromosome
AAU22697.1	1141477	1142577	+	3q15B00-i1	3.2e-87	AAU22698.1	1142577	1142693	+	0.714788	-1	True	Bacillus licheniformis DSM 13 = ATCC 14580	GCA_000011645.1	CP000002.3	chromosome	2	No			bacterial chromosome
CAB13783.1	2062150	2063265	+	3q15B00-i1	2.3e-82	CAB13784.1	2063262	2063384	+	0.670126	-4	True	Bacillus subtilis subsp. subtilis str. 168	GCA_000009045.1	AL009126.3	chromosome	2	incomplete(20)	2057801-2078626	PHAGE_Bacill_SPBc2_NC_001884(7)	incomplete prophage
CAB16067.1	4140260	4141357	+	3q15B00-i1	1.7e-89	CAB16068.1	4141358	4141474	+	0.774295	0	True	Bacillus subtilis subsp. subtilis str. 168	GCA_000009045.1	AL009126.3	chromosome	2	No			bacterial chromosome
ADM40053.1	3963013	3964110	+	3q15B00-i1	4.3e-89	ADM40054.1	3964111	3964227	+	0.804598	0	True	Bacillus subtilis subsp. spizizenii str. W23	GCA_000146565.1	CP002183.1	chromosome	2	No			bacterial chromosome
ADP31153.1	209895	211010	+	3q15B00-i1	5e-87	ADP31154.1	211010	211132	+	0.885952	-1	True	Bacillus atrophaeus 1942	GCA_000165925.1	CP002207.1	chromosome	2	No			bacterial chromosome
ADP32317.1	1387999	1389114	-	3q15B00-i1	2.7e-86	ADP32316.1	1387880	1388002	-	0.680599	-4	True	Bacillus atrophaeus 1942	GCA_000165925.1	CP002207.1	chromosome	2	No			bacterial chromosome
ADV94845.1	2137922	2139019	+	3q15B00-i1	1.7e-89	ADV94846.1	2139020	2139136	+	0.774295	0	True	Bacillus subtilis BSn5	GCA_000186745.1	CP002468.1	chromosome	2	No			bacterial chromosome
AEP88996.1	4136253	4137350	+	3q15B00-i1	7.1e-91	AEP88997.1	4137351	4137467	+	0.804598	0	True	Bacillus subtilis subsp. spizizenii TU-B-10	GCA_000227465.1	CP002905.1	chromosome	2	No			bacterial chromosome
AEP93102.1	3944908	3946005	+	3q15B00-i1	9.5e-90	AEP93103.1	3946006	3946122	+	0.725335	0	True	Bacillus subtilis subsp. subtilis str. RO-NN-1	GCA_000227485.1	CP002906.1	chromosome	2	No			bacterial chromosome
AFI30697.1	4047540	4048637	+	3q15B00-i1	7e-90	AFI30698.1	4048638	4048754	+	0.808443	0	True	Bacillus sp. JS	GCA_000259365.1	CP003492.1	chromosome	2	No			bacterial chromosome
AFQ57830.1	2041645	2042760	+	3q15B00-i1	2.3e-82	AFQ57831.1	2042757	2042879	+	0.670126	-4	True	Bacillus subtilis QB928	GCA_000293765.1	CP003783.1	chromosome	2	No			bacterial chromosome
AFQ59887.1	4071492	4072589	+	3q15B00-i1	1.7e-89	AFQ59888.1	4072590	4072706	+	0.774295	0	True	Bacillus subtilis QB928	GCA_000293765.1	CP003783.1	chromosome	2	No			bacterial chromosome
AGG61274.1	2062149	2063264	+	3q15B00-i1	2.3e-82	AGG61275.1	2063261	2063383	+	0.670126	-4	True	Bacillus subtilis subsp. subtilis 6051-HGW	GCA_000344745.1	CP003329.1	chromosome	2	No			bacterial chromosome
AGG63448.1	4140264	4141361	+	3q15B00-i1	1.7e-89	AGG63449.1	4141362	4141478	+	0.774295	0	True	Bacillus subtilis subsp. subtilis 6051-HGW	GCA_000344745.1	CP003329.1	chromosome	2	No			bacterial chromosome
AGI31191.1	3947931	3949028	+	3q15B00-i1	1.7e-89	AGI31192.1	3949029	3949145	+	0.774295	0	True	Bacillus subtilis subsp. subtilis str. BAB-1	GCA_000349795.1	CP004405.1	chromosome	2	No			bacterial chromosome
AGN35631.1	1239860	1240957	+	3q15B00-i1	1e-87	AGN35632.1	1240957	1241073	+	0.666161	-1	True	Bacillus paralicheniformis ATCC 9945a	GCA_000408885.1	CP005965.1	chromosome	2	No			bacterial chromosome
AHA80008.1	3958112	3959209	+	3q15B00-i1	1.7e-89	AHA80009.1	3959210	3959326	+	0.774295	0	True	Bacillus subtilis PY79	GCA_000497485.1	CP006881.1	chromosome	2	No			bacterial chromosome
AHK50139.1	2782213	2783325	-	3q15B00-i1	2.6e-85	AHK50138.1	2782063	2782212	-	0.891062	0	True	Bacillus velezensis TrigoCor1448	GCA_000583065.1	CP007244.1	chromosome	2	No			bacterial chromosome
AIC40322.1	2034918	2036033	+	3q15B00-i1	2.3e-82	AIC40323.1	2036030	2036152	+	0.670126	-4	True	Bacillus subtilis subsp. subtilis str. JH642 substr. AG174	GCA_000699465.1	CP007800.1	chromosome	2	No			bacterial chromosome
AIC42522.1	4113022	4114119	+	3q15B00-i1	1.7e-89	AIC42523.1	4114120	4114236	+	0.774295	0	True	Bacillus subtilis subsp. subtilis str. JH642 substr. AG174	GCA_000699465.1	CP007800.1	chromosome	2	No			bacterial chromosome
AIC44554.1	2034918	2036033	+	3q15B00-i1	2.3e-82	AIC44555.1	2036030	2036152	+	0.670126	-4	True	Bacillus subtilis subsp. subtilis str. AG1839	GCA_000699525.1	CP008698.1	chromosome	2	No			bacterial chromosome
AIC46753.1	4118293	4119390	+	3q15B00-i1	1.7e-89	AIC46754.1	4119391	4119507	+	0.774295	0	True	Bacillus subtilis subsp. subtilis str. AG1839	GCA_000699525.1	CP008698.1	chromosome	2	No			bacterial chromosome
AID00470.1	2061061	2062176	+	3q15B00-i1	1.9e-82	AIC98486.1	2062173	2062295	+	0.670126	-4	True	Bacillus subtilis subsp. subtilis str. OH 131.1	GCA_000706705.1	CP007409.1	chromosome	2	No			bacterial chromosome
AID00317.1	3966569	3967666	+	3q15B00-i1	1.5e-89	AID00318.1	3967667	3967783	+	0.774295	0	True	Bacillus subtilis subsp. subtilis str. OH 131.1	GCA_000706705.1	CP007409.1	chromosome	2	No			bacterial chromosome
AII37706.1	3985029	3986126	+	3q15B00-i1	3.5e-90	AII37707.1	3986127	3986243	+	0.774295	0	True	Bacillus subtilis TO-A	GCA_000737405.1	CP005997.1	chromosome	2	No			bacterial chromosome
AII35880.1	2002703	2003818	+	3q15B00-i1	2.3e-82	AII37963.1	2003815	2003937	+	0.670126	-4	True	Bacillus subtilis TO-A	GCA_000737405.1	CP005997.1	chromosome	2	No			bacterial chromosome
AIU82126.1	2101363	2102478	+	3q15B00-i1	6.1e-83	AIU82127.1	2102475	2102597	+	0.671631	-4	True	Bacillus velezensis	GCA_000769555.1	CP009679.1	chromosome	2	No			bacterial chromosome
AIW32038.1	2109651	2110766	+	3q15B00-i1	1.8e-83	AIW30194.1	2110763	2110885	+	0.675586	-4	True	Bacillus subtilis	GCA_000772205.1	CP009611.1	chromosome	2	incomplete(30)	2091302-2118924	PHAGE_Bacill_SPbeta_NC_001884(9)	incomplete prophage
AIX09674.1	3992973	3994070	+	3q15B00-i1	2.6e-89	AIX09675.1	3994070	3994186	+	0.774295	-1	True	Bacillus subtilis	GCA_000782835.1	CP009796.1	chromosome	2	No			bacterial chromosome
AIY93208.1	2062162	2063277	+	3q15B00-i1	2.3e-82	AIY93209.1	2063274	2063396	+	0.670126	-4	True	Bacillus subtilis subsp. subtilis str. 168	GCA_000789275.1	CP010052.1	chromosome	2	No			bacterial chromosome
AIY95349.1	4140272	4141369	+	3q15B00-i1	1.7e-89	AIY95350.1	4141370	4141486	+	0.774295	0	True	Bacillus subtilis subsp. subtilis str. 168	GCA_000789275.1	CP010052.1	chromosome	2	No			bacterial chromosome
AIY97516.1	2061910	2063025	+	3q15B00-i1	2.3e-82	AIY97517.1	2063022	2063144	+	0.670126	-4	True	Bacillus subtilis	GCA_000789295.1	CP010053.1	chromosome	2	No			bacterial chromosome
AIY99658.1	4140020	4141117	+	3q15B00-i1	1.7e-89	AIY99659.1	4141118	4141234	+	0.774295	0	True	Bacillus subtilis	GCA_000789295.1	CP010053.1	chromosome	2	No			bacterial chromosome
AJC27105.1	3901786	3902901	-	3q15B00-i1	2.6e-83	AJC27104.1	3901667	3901789	-	0.675586	-4	True	Bacillus sp. Pc3	GCA_000815145.1	CP010406.1	chromosome	2	No			bacterial chromosome
AJE94588.1	2041641	2042756	+	3q15B00-i1	2.3e-82	AJE94589.1	2042753	2042875	+	0.670126	-4	True	Bacillus subtilis subsp. subtilis	GCA_000827065.1	CP010314.1	chromosome	2	No			bacterial chromosome
AJE96725.1	4119755	4120852	+	3q15B00-i1	1.7e-89	AJE96726.1	4120853	4120969	+	0.774295	0	True	Bacillus subtilis subsp. subtilis	GCA_000827065.1	CP010314.1	chromosome	2	No			bacterial chromosome
AJO16976.1	836458	837570	+	3q15B00-i1	5.9e-89	AJO16977.1	837567	837689	+	0.854595	-4	True	Bacillus paralicheniformis	GCA_000876525.1	CP010524.1	chromosome	2	No			bacterial chromosome
AJO17454.1	1274692	1275789	+	3q15B00-i1	1.3e-86	AJO17455.1	1275789	1275905	+	0.666161	-1	True	Bacillus paralicheniformis	GCA_000876525.1	CP010524.1	chromosome	2	No			bacterial chromosome
AJO60394.1	3784683	3785780	+	3q15B00-i1	2.6e-89	AJO60395.1	3785781	3785897	+	0.774295	0	True	Bacillus sp. YP1	GCA_000877815.1	CP010014.1	chromosome	2	No			bacterial chromosome
AJW85475.1	1908385	1909482	+	3q15B00-i1	4.3e-89	AJW85476.1	1909483	1909599	+	0.804598	0	True	Bacillus intestinalis	GCA_000959025.1	CP011051.1	chromosome	2	No			bacterial chromosome
AKC47463.1	2062155	2063270	+	3q15B00-i1	2.3e-82	AKC47464.1	2063267	2063389	+	0.670126	-4	True	Bacillus subtilis KCTC 1028 = ATCC 6051a	GCA_000971925.1	CP011115.1	chromosome	2	No			bacterial chromosome
AKC49603.1	4140286	4141383	+	3q15B00-i1	1.7e-89	AKC49604.1	4141384	4141500	+	0.774295	0	True	Bacillus subtilis KCTC 1028 = ATCC 6051a	GCA_000971925.1	CP011115.1	chromosome	2	No			bacterial chromosome
AKD37248.1	3936359	3937456	+	3q15B00-i1	1.7e-89	AKD37249.1	3937457	3937573	+	0.774295	0	True	Bacillus subtilis HJ5	GCA_000973605.1	CP007173.1	chromosome	2	No			bacterial chromosome
AKE25870.1	3992856	3993953	+	3q15B00-i1	7.6e-90	AKE25871.1	3993954	3994070	+	0.774295	0	True	Bacillus sp. LM 4-2	GCA_000978495.1	CP011101.1	chromosome	2	No			bacterial chromosome
AKI94170.1	3950998	3952095	+	3q15B00-i1	1.2e-89	AKI94171.1	3952096	3952212	+	0.774295	0	True	Bacillus subtilis	GCA_001015095.1	CP011534.1	chromosome	2	No			bacterial chromosome
AKL76604.1	2116204	2117319	+	3q15B00-i1	2.4e-83	AKL76605.1	2117316	2117438	+	0.668442	-4	True	Bacillus velezensis	GCA_001023595.1	CP011686.1	chromosome	2	No			bacterial chromosome
AKN11992.1	880125	881222	+	3q15B00-i1	3.5e-90	AKN11993.1	881223	881339	+	0.774295	0	True	Bacillus subtilis	GCA_001037985.1	CP011882.1	chromosome	2	No			bacterial chromosome
AKN14055.1	2971598	2972713	+	3q15B00-i1	2.3e-82	AKN14056.1	2972710	2972832	+	0.670126	-4	True	Bacillus subtilis	GCA_001037985.1	CP011882.1	chromosome	2	No			bacterial chromosome
ALS83872.1	3689294	3690391	-	3q15B00-i1	1.7e-89	ALS83871.1	3689177	3689293	-	0.774295	0	True	Bacillus subtilis subsp. subtilis	GCA_001465815.1	CP013654.1	chromosome	2	No			bacterial chromosome
AMA52559.1	1962489	1963604	+	3q15B00-i1	5e-81	AMA52560.1	1963601	1963723	+	0.546787	-4	True	Bacillus subtilis subsp. inaquosorum	GCA_001534785.1	CP013984.1	chromosome	2	No			bacterial chromosome
AMA54538.1	4039507	4040604	+	3q15B00-i1	9.6e-91	AMA54539.1	4040605	4040721	+	0.689297	0	True	Bacillus subtilis subsp. inaquosorum	GCA_001534785.1	CP013984.1	chromosome	2	No			bacterial chromosome
AMB24328.1	2037248	2038363	+	3q15B00-i1	2.3e-82	AMB24329.1	2038360	2038482	+	0.670126	-4	True	Bacillus subtilis subsp. subtilis	GCA_001541905.1	CP014166.1	chromosome	2	No			bacterial chromosome
AMB26278.1	3980934	3982031	+	3q15B00-i1	1.7e-89	AMB26279.1	3982032	3982148	+	0.774295	0	True	Bacillus subtilis subsp. subtilis	GCA_001541905.1	CP014166.1	chromosome	2	No			bacterial chromosome
AME04912.1	75387	76502	-	3q15B00-i1	7.6e-83	AME04911.1	75268	75390	-	0.675586	-4	True	Bacillus sp. SDLI1	GCA_001553895.1	CP013950.1	chromosome	2	intact(150)	1-4132387	PHAGE_Bacill_SPbeta_NC_001884(103)	intact prophage
AMK74541.1	4050184	4051281	+	3q15B00-i1	7.6e-90	AMK74542.1	4051282	4051398	+	0.774295	0	True	Bacillus subtilis subsp. natto	GCA_001565875.1	CP014471.1	chromosome	2	No			bacterial chromosome
AMQ71259.1	326221	327336	+	3q15B00-i1	2.6e-83	AMQ71260.1	327333	327455	+	0.675586	-4	True	Bacillus amyloliquefaciens UMAF6639	GCA_001593765.1	CP006058.1	chromosome	2	No			bacterial chromosome
AMQ75091.1	3490423	3491535	-	3q15B00-i1	3.1e-84	AMQ75090.1	3490273	3490422	-	0.548610	0	True	Bacillus amyloliquefaciens UMAF6614	GCA_001593785.1	CP006960.1	chromosome	2	No			bacterial chromosome
AMR09334.1	758943	760055	+	3q15B00-i1	8.7e-88	AMR09335.1	760052	760174	+	0.854595	-4	True	Bacillus licheniformis	GCA_001596055.1	CP014781.1	chromosome	2	No			bacterial chromosome
AMR09692.1	1147929	1149029	+	3q15B00-i1	3.2e-87	AMR09693.1	1149029	1149145	+	0.714788	-1	True	Bacillus licheniformis	GCA_001596055.1	CP014781.1	chromosome	2	No			bacterial chromosome
AMR50650.1	2097480	2098595	+	3q15B00-i1	1e-82	AMR50651.1	2098592	2098714	+	0.675586	-4	True	Bacillus amyloliquefaciens	GCA_001596755.1	CP014783.1	chromosome	2	No			bacterial chromosome
AMS47462.1	2041765	2042880	+	3q15B00-i1	2.3e-82	AMS47463.1	2042877	2042999	+	0.670126	-4	True	Bacillus subtilis	GCA_001604995.1	CP015004.1	chromosome	2	No			bacterial chromosome
AMS49604.1	4119853	4120950	+	3q15B00-i1	1.7e-89	AMS49605.1	4120951	4121067	+	0.774295	0	True	Bacillus subtilis	GCA_001604995.1	CP015004.1	chromosome	2	No			bacterial chromosome
ANB49422.1	4008603	4009718	-	3q15B00-i1	2.6e-83	ANB49421.1	4008484	4008606	-	0.675586	-4	True	Bacillus velezensis	GCA_001593395.2	CP015443.1	chromosome	2	No			bacterial chromosome
ANJ30905.1	1902955	1904070	+	3q15B00-i1	2.3e-82	ANJ30906.1	1904067	1904189	+	0.670126	-4	True	Bacillus subtilis subsp. subtilis	GCA_001660525.1	CP015975.1	chromosome	2	incomplete(10)	1896673-1906182	PHAGE_Bacill_SPbeta_NC_001884(6)	incomplete prophage
ANJ32798.1	3801572	3802669	+	3q15B00-i1	1.7e-89	ANJ32799.1	3802670	3802786	+	0.774295	0	True	Bacillus subtilis subsp. subtilis	GCA_001660525.1	CP015975.1	chromosome	2	No			bacterial chromosome
ANX06094.1	470754	471851	-	3q15B00-i1	1.7e-89	ANX06093.1	470637	470753	-	0.774295	0	True	Bacillus subtilis subsp. subtilis	GCA_001697265.1	CP015375.1	chromosome	2	No			bacterial chromosome
ANX08238.1	2548943	2550058	-	3q15B00-i1	2.3e-82	ANX08237.1	2548824	2548946	-	0.670126	-4	True	Bacillus subtilis subsp. subtilis	GCA_001697265.1	CP015375.1	chromosome	2	No			bacterial chromosome
AOA11216.1	2061566	2062681	+	3q15B00-i1	2.3e-82	AOA11217.1	2062678	2062800	+	0.670126	-4	True	Bacillus subtilis subsp. subtilis	GCA_001703495.1	CP016852.1	chromosome	2	No			bacterial chromosome
AOA13358.1	4139498	4140595	+	3q15B00-i1	1.7e-89	AOA13359.1	4140596	4140712	+	0.774295	0	True	Bacillus subtilis subsp. subtilis	GCA_001703495.1	CP016852.1	chromosome	2	No			bacterial chromosome
AOA54796.1	2198647	2199762	+	3q15B00-i1	1.9e-82	AOA54797.1	2199759	2199881	+	0.670126	-4	True	Bacillus subtilis	GCA_001704095.1	CP016894.1	chromosome	2	No			bacterial chromosome
AOA56826.1	4162231	4163328	+	3q15B00-i1	1.5e-89	AOA56827.1	4163329	4163445	+	0.774295	0	True	Bacillus subtilis	GCA_001704095.1	CP016894.1	chromosome	2	No			bacterial chromosome
AOC91198.1	1761693	1762808	-	3q15B00-i1	5e-81	AOC91197.1	1761574	1761696	-	0.552074	-4	True	Bacillus amyloliquefaciens	GCA_001705195.1	CP016913.1	chromosome	2	No			bacterial chromosome
AOL25298.1	254505	255602	-	3q15B00-i1	4.3e-89	AOL25297.1	254388	254504	-	0.774295	0	True	Bacillus sp. FJAT-14266	GCA_001719225.1	CP017072.1	chromosome	2	No			bacterial chromosome
AOL31748.1	2800713	2801810	+	3q15B00-i1	4.3e-89	AOL31749.1	2801811	2801927	+	0.774295	0	True	Bacillus gibsonii	GCA_001719185.1	CP017070.1	chromosome	2	No			bacterial chromosome
AOL97734.1	2040109	2041224	+	3q15B00-i1	4.1e-82	AOL97735.1	2041221	2041343	+	0.670126	-4	True	Bacillus subtilis	GCA_001720505.1	CP017112.1	chromosome	2	No			bacterial chromosome
AOL97991.1	2232674	2233666	+	3q15B00-i1	6.3e-68	AOL97992.1	2233663	2233785	+	0.670126	-4	True	Bacillus subtilis	GCA_001720505.1	CP017112.1	chromosome	2	questionable(90)	2118917-2260457	PHAGE_Bacill_SPbeta_NC_001884(112)	questionable prophage
AOL99918.1	4092278	4093375	+	3q15B00-i1	9.1e-90	AOL99919.1	4093376	4093492	+	0.774295	0	True	Bacillus subtilis	GCA_001720505.1	CP017112.1	chromosome	2	No			bacterial chromosome
AOP14272.1	1261744	1262844	+	3q15B00-i1	3.2e-87	AOP14273.1	1262844	1262960	+	0.714788	-1	True	Bacillus licheniformis	GCA_001726125.1	CP017247.1	chromosome	2	No			bacterial chromosome
AOR97657.1	1297695	1298810	-	3q15B00-i1	1.3e-85	AOR97656.1	1297546	1297698	-	0.771074	-4	True	Bacillus subtilis	GCA_001746575.1	CP017314.1	chromosome	2	incomplete(60)	1267905-1305584	PHAGE_Staphy_SPbeta_like_NC_029119(2)	incomplete prophage
AOR98665.1	2225672	2226787	-	3q15B00-i1	8.9e-88	AOR98664.1	2225523	2225675	-	0.771074	-4	True	Bacillus subtilis	GCA_001746575.1	CP017314.1	chromosome	2	No			bacterial chromosome
AOS00450.1	3941360	3942457	+	3q15B00-i1	7.6e-90	AOS00451.1	3942458	3942574	+	0.774295	0	True	Bacillus subtilis	GCA_001746575.1	CP017314.1	chromosome	2	No			bacterial chromosome
AOY05592.1	1836870	1837967	+	3q15B00-i1	2.6e-89	AOY05593.1	1837968	1838084	+	0.774295	0	True	Bacillus subtilis	GCA_001808235.1	CP017676.1	chromosome	2	No			bacterial chromosome
APH66867.1	1012347	1013444	+	3q15B00-i1	2.3e-90	APH66868.1	1013445	1013561	+	0.821281	0	True	Bacillus subtilis	GCA_001889625.1	CP018173.1	chromosome	2	No			bacterial chromosome
API44262.1	3312161	3313258	+	3q15B00-i1	7.6e-90	API44263.1	3313259	3313375	+	0.774295	0	True	Bacillus subtilis	GCA_001890405.1	CP018184.1	chromosome	2	No			bacterial chromosome
API96636.1	2356029	2357126	-	3q15B00-i1	7.6e-90	API96635.1	2355912	2356028	-	0.774295	0	True	Bacillus subtilis	GCA_001902555.1	CP017763.1	chromosome	2	No			bacterial chromosome
APJ25985.1	758224	759336	+	3q15B00-i1	8.7e-88	APJ25986.1	759333	759455	+	0.854595	-4	True	Bacillus sp. H15-1	GCA_001896025.1	CP018249.1	chromosome	2	No			bacterial chromosome
APJ26315.1	1137061	1138161	+	3q15B00-i1	3.2e-87	APJ26316.1	1138161	1138277	+	0.714788	-1	True	Bacillus sp. H15-1	GCA_001896025.1	CP018249.1	chromosome	2	No			bacterial chromosome
AQZ90787.1	2062182	2063297	+	3q15B00-i1	2.3e-82	AQZ90788.1	2063294	2063416	+	0.670126	-4	True	Bacillus subtilis	GCA_002055965.1	CP020102.1	chromosome	2	incomplete(10)	2055900-2065409	PHAGE_Bacill_SPbeta_NC_001884(6)	incomplete prophage
AQZ92911.1	4140298	4141395	+	3q15B00-i1	1.7e-89	AQZ92912.1	4141396	4141512	+	0.774295	0	True	Bacillus subtilis	GCA_002055965.1	CP020102.1	chromosome	2	No			bacterial chromosome
ARA84677.1	802328	803440	+	3q15B00-i1	5.9e-89	ARA84678.1	803437	803559	+	0.854595	-4	True	Bacillus paralicheniformis	GCA_002068155.1	CP020352.1	chromosome	2	No			bacterial chromosome
ARA85038.1	1214385	1215482	+	3q15B00-i1	1.3e-86	ARA85039.1	1215482	1215598	+	0.666161	-1	True	Bacillus paralicheniformis	GCA_002068155.1	CP020352.1	chromosome	2	No			bacterial chromosome
ARB37301.1	2058557	2059672	+	3q15B00-i1	2.7e-82	ARB37302.1	2059669	2059791	+	0.670126	-4	True	Bacillus subtilis	GCA_002072735.1	CP020367.1	chromosome	2	incomplete(20)	2052165-2061242	PHAGE_Bacill_SPbeta_NC_001884(11)	incomplete prophage
ARB39187.1	3998771	3999868	+	3q15B00-i1	1.5e-89	ARB39188.1	3999869	3999985	+	0.774295	0	True	Bacillus subtilis	GCA_002072735.1	CP020367.1	chromosome	2	No			bacterial chromosome
ARC61871.1	3149216	3150328	+	3q15B00-i1	8.7e-88	ARC61872.1	3150325	3150447	+	0.854595	-4	True	Bacillus licheniformis	GCA_002074075.1	CP014795.1	chromosome	2	No			bacterial chromosome
ARC62244.1	3532018	3533118	+	3q15B00-i1	3.2e-87	ARC62245.1	3533118	3533234	+	0.714788	-1	True	Bacillus licheniformis	GCA_002074075.1	CP014795.1	chromosome	2	No			bacterial chromosome
ARC66219.1	3099911	3101011	-	3q15B00-i1	3.2e-87	ARC66218.1	3099795	3099911	-	0.714788	-1	True	Bacillus licheniformis	GCA_002074095.1	CP014842.1	chromosome	2	No			bacterial chromosome
ARC66585.1	3478634	3479746	-	3q15B00-i1	8.7e-88	ARC66584.1	3478515	3478637	-	0.854595	-4	True	Bacillus licheniformis	GCA_002074095.1	CP014842.1	chromosome	2	No			bacterial chromosome
ARC71145.1	3599009	3600121	+	3q15B00-i1	8.7e-88	ARC71146.1	3600118	3600240	+	0.854595	-4	True	Bacillus licheniformis	GCA_002074115.1	CP014793.1	chromosome	2	No			bacterial chromosome
ARC71584.1	4026413	4027513	+	3q15B00-i1	3.2e-87	ARC71585.1	4027513	4027629	+	0.714788	-1	True	Bacillus licheniformis	GCA_002074115.1	CP014793.1	chromosome	2	No			bacterial chromosome
ARC72228.1	160190	161302	+	3q15B00-i1	8.7e-88	ARC72229.1	161299	161421	+	0.854595	-4	True	Bacillus licheniformis	GCA_002074135.1	CP014794.1	chromosome	2	No			bacterial chromosome
ARC72802.1	689918	691018	+	3q15B00-i1	3.2e-87	ARC72803.1	691018	691134	+	0.714788	-1	True	Bacillus licheniformis	GCA_002074135.1	CP014794.1	chromosome	2	No			bacterial chromosome
ARI86664.1	2103842	2104939	+	3q15B00-i1	7.6e-90	ARI86665.1	2104940	2105056	+	0.774295	0	True	Bacillus subtilis	GCA_002096095.1	CP020722.1	chromosome	2	No			bacterial chromosome
ARJ75316.1	2584790	2585905	+	3q15B00-i1	2.8e-83	ARJ75317.1	2585902	2586024	+	0.675586	-4	True	Bacillus velezensis	GCA_002105595.1	CP020805.1	chromosome	2	incomplete(30)	2566479-2595839	PHAGE_Bacill_SPbeta_NC_001884(11)	incomplete prophage
ARV43947.1	438666	439781	-	3q15B00-i1	6.2e-81	ARV43946.1	438547	438669	-	0.678961	-4	True	Bacillus subtilis	GCA_002163815.1	CP016767.1	chromosome	2	No			bacterial chromosome
ARV45890.1	2658180	2659277	-	3q15B00-i1	3.4e-89	ARV45889.1	2658063	2658179	-	0.801727	0	True	Bacillus subtilis	GCA_002163815.1	CP016767.1	chromosome	2	No			bacterial chromosome
ARV98191.1	1291382	1292497	-	3q15B00-i1	4.6e-87	ARV98190.1	1291233	1291385	-	0.771074	-4	True	Bacillus subtilis subsp. subtilis	GCA_002173695.1	CP021498.1	chromosome	2	incomplete(50)	1275206-1296447	PHAGE_Staphy_SPbeta_like_NC_029119(2)	incomplete prophage
ARW02269.1	1291389	1292504	-	3q15B00-i1	4.6e-87	ARW02268.1	1291240	1291392	-	0.771074	-4	True	Bacillus subtilis subsp. subtilis	GCA_002173715.1	CP021499.1	chromosome	2	incomplete(50)	1275213-1296454	PHAGE_Staphy_SPbeta_like_NC_029119(2)	incomplete prophage
ARW06916.1	1979664	1980779	-	3q15B00-i1	9.7e-87	ARW06915.1	1979545	1979667	-	0.690467	-4	True	Bacillus atrophaeus	GCA_002173495.1	CP021500.1	chromosome	2	No			bacterial chromosome
ARW07046.1	2165604	2166716	-	3q15B00-i1	2.2e-74	ARW07045.1	2165470	2165604	-	0.969770	-1	True	Bacillus atrophaeus	GCA_002173495.1	CP021500.1	chromosome	2	No			bacterial chromosome
ARW33933.1	4120141	4121097	+	3q15B00-i1	6.6e-71	ARW33934.1	4121098	4121214	+	0.774295	0	True	Bacillus subtilis subsp. subtilis	GCA_002173615.1	CP021507.1	chromosome	2	No			bacterial chromosome
ARW39084.1	1937775	1938890	-	3q15B00-i1	8.1e-82	ARW39083.1	1937656	1937778	-	0.552074	-4	True	Bacillus amyloliquefaciens	GCA_002173635.1	CP021505.1	chromosome	2	No			bacterial chromosome
ARW41937.1	532980	534080	+	3q15B00-i1	3.2e-87	ARW41938.1	534080	534196	+	0.714788	-1	True	Bacillus licheniformis	GCA_002173675.1	CP021669.1	chromosome	2				bacterial chromosome (not tested by Phaster)
ARW45849.1	4367070	4368182	+	3q15B00-i1	8.7e-88	ARW45850.1	4368179	4368301	+	0.854595	-4	True	Bacillus licheniformis	GCA_002173675.1	CP021669.1	chromosome	2				bacterial chromosome (not tested by Phaster)
ARW52837.1	805590	806702	+	3q15B00-i1	8.7e-88	ARW52838.1	806699	806821	+	0.854595	-4	True	Bacillus licheniformis	GCA_002174255.1	CP021677.1	chromosome	2				bacterial chromosome (not tested by Phaster)
ARW53306.1	1256366	1257466	+	3q15B00-i1	3.2e-87	ARW53307.1	1257466	1257582	+	0.714788	-1	True	Bacillus licheniformis	GCA_002174255.1	CP021677.1	chromosome	2				bacterial chromosome (not tested by Phaster)
ASB56674.1	1291382	1292497	-	3q15B00-i1	4.6e-87	ASB56673.1	1291233	1291385	-	0.771074	-4	True	Bacillus subtilis subsp. subtilis	GCA_002201955.1	CP021889.1	chromosome	2	incomplete(50)	1275206-1296447	PHAGE_Staphy_SPbeta_like_NC_029119(2)	incomplete prophage
ASB63099.1	3910344	3911441	+	3q15B00-i1	9e-90	ASB63100.1	3911442	3911558	+	0.808443	0	True	Bacillus sp. MD-5	GCA_002201875.1	CP021911.1	chromosome	2	No			bacterial chromosome
ASB69253.1	1272362	1273207	-	3q15B00-i1	1.1e-61	ASB69252.1	1272213	1272365	-	0.771074	-4	True	Bacillus subtilis subsp. subtilis	GCA_002201995.1	CP021892.1	chromosome	2	incomplete(60)	1246788-1280732	PHAGE_Staphy_SPbeta_like_NC_029119(2)	incomplete prophage
ASB70391.1	2287407	2288522	-	3q15B00-i1	1.5e-87	ASB70390.1	2287258	2287410	-	0.730540	-4	True	Bacillus subtilis subsp. subtilis	GCA_002201995.1	CP021892.1	chromosome	2	No			bacterial chromosome
ASB72204.1	4014496	4015452	+	3q15B00-i1	6.6e-71	ASB72205.1	4015453	4015569	+	0.774295	0	True	Bacillus subtilis subsp. subtilis	GCA_002201995.1	CP021892.1	chromosome	2	No			bacterial chromosome
ASB93384.1	1895454	1896569	+	3q15B00-i1	3e-86	ASB93385.1	1896566	1896718	+	0.656065	-4	True	Bacillus subtilis subsp. subtilis	GCA_002202035.1	CP021921.1	chromosome	2	intact(120)	1868064-1910351	PHAGE_Bacill_phi105_NC_004167(13)	intact prophage
ASB93617.1	2132151	2133266	+	3q15B00-i1	7.8e-83	ASB93618.1	2133263	2133385	+	0.670126	-4	True	Bacillus subtilis subsp. subtilis	GCA_002202035.1	CP021921.1	chromosome	2	incomplete(20)	2125482-2140515	PHAGE_Bacill_SPbeta_NC_001884(14)	incomplete prophage
ASB95584.1	4072534	4073631	+	3q15B00-i1	8.4e-89	ASB95585.1	4073632	4073748	+	0.774295	0	True	Bacillus subtilis subsp. subtilis	GCA_002202035.1	CP021921.1	chromosome	2	No			bacterial chromosome
ASC01595.1	4000546	4001643	+	3q15B00-i1	2.6e-89	ASC01596.1	4001644	4001760	+	0.774295	0	True	Bacillus subtilis	GCA_002202055.1	CP021903.1	chromosome	2	No			bacterial chromosome
ASK26101.1	3995596	3996693	+	3q15B00-i1	1.7e-89	ASK26102.1	3996694	3996810	+	0.774295	0	True	Bacillus subtilis	GCA_002216085.1	CP022287.1	chromosome	2				bacterial chromosome (not tested by Phaster)
ASK58740.1	2111753	2112868	+	3q15B00-i1	6.1e-83	ASK58741.1	2112865	2112987	+	0.671631	-4	True	Bacillus velezensis	GCA_002216755.1	CP022341.1	chromosome	2				bacterial chromosome (not tested by Phaster)
ASS71279.1	2047615	2048730	-	3q15B00-i1	6.7e-87	ASS71278.1	2047496	2047618	-	0.690467	-4	True	Bacillus atrophaeus	GCA_002243495.1	CP022653.1	chromosome	2	No			bacterial chromosome
ASV00466.1	3933870	3934967	-	3q15B00-i1	6.1e-89	ASV00465.1	3933753	3933869	-	0.774295	0	True	Bacillus subtilis	GCA_002269175.1	CP022890.1	chromosome	2	No			bacterial chromosome
ASV14326.1	758302	759414	+	3q15B00-i1	8.7e-88	ASV14327.1	759411	759533	+	0.854595	-4	True	Bacillus sp. 1s-1	GCA_002269275.1	CP022874.1	chromosome	2	No			bacterial chromosome
ASV14684.1	1137198	1138298	+	3q15B00-i1	3.2e-87	ASV14685.1	1138298	1138414	+	0.714788	-1	True	Bacillus sp. 1s-1	GCA_002269275.1	CP022874.1	chromosome	2	No			bacterial chromosome
ASZ63467.1	3996561	3997658	+	3q15B00-i1	1.7e-89	ASZ63468.1	3997659	3997775	+	0.774295	0	True	Bacillus subtilis	GCA_002290305.1	CP023257.1	chromosome	2	No			bacterial chromosome
ATH94652.1	3881461	3882570	+	3q15B00-i1	6.8e-87	ATH94653.1	3882570	3882692	+	0.839158	-1	True	Bacillus glycinifermentans	GCA_002443095.1	CP023481.1	chromosome	2	No			bacterial chromosome
ATI75002.1	750885	751997	+	3q15B00-i1	8.7e-88	ATI75003.1	751994	752116	+	0.854595	-4	True	Bacillus licheniformis	GCA_002504325.1	CP023729.1	chromosome	2	No			bacterial chromosome
ATI75364.1	1140428	1141528	+	3q15B00-i1	3.2e-87	ATI75365.1	1141528	1141644	+	0.714788	-1	True	Bacillus licheniformis	GCA_002504325.1	CP023729.1	chromosome	2	No			bacterial chromosome
ATL39876.1	2101772	2102887	+	3q15B00-i1	1.8e-83	ATL39877.1	2102884	2103006	+	0.675586	-4	True	Bacillus velezensis	GCA_002556565.1	CP023748.1	chromosome	2	incomplete(30)	2088087-2116130	PHAGE_Bacill_SPbeta_NC_001884(6)	incomplete prophage
ATO28822.1	2499499	2500614	+	3q15B00-i1	1.2e-85	ATO28823.1	2500611	2500733	+	0.686107	-4	True	Bacillus atrophaeus	GCA_002688645.1	CP024051.1	chromosome	2	No			bacterial chromosome
ATU27076.1	2154553	2155668	+	3q15B00-i1	5.1e-83	ATU27077.1	2155665	2155787	+	0.671631	-4	True	Bacillus velezensis	GCA_002761535.1	CP018133.1	chromosome	2	No			bacterial chromosome
ATV01461.1	2065359	2066474	+	3q15B00-i1	2.8e-83	ATV01462.1	2066471	2066593	+	0.668442	-4	True	Bacillus velezensis	GCA_002763555.1	CP024706.1	chromosome	2	incomplete(30)	2047040-2074748	PHAGE_Bacill_SPbeta_NC_001884(9)	incomplete prophage
ATV23098.1	2111939	2113054	+	3q15B00-i1	6.1e-83	ATV23099.1	2113051	2113173	+	0.671631	-4	True	Bacillus sp. Lzh-5	GCA_002763675.1	CP024647.1	chromosome	2	No			bacterial chromosome
ATY28599.1	2071094	2072209	+	3q15B00-i1	6.1e-83	ATY28600.1	2072206	2072328	+	0.671631	-4	True	Bacillus velezensis	GCA_002796465.1	CP024897.1	chromosome	2	incomplete(30)	2064213-2082166	PHAGE_Bacill_SPbeta_NC_001884(9)	incomplete prophage
AUJ77323.1	2079574	2080689	-	3q15B00-i1	7.6e-83	AUJ77322.1	2079455	2079577	-	0.675586	-4	True	Bacillus siamensis	GCA_002850535.1	CP025001.1	chromosome	2	incomplete(20)	2068615-2084856	PHAGE_Bacill_SPbeta_NC_001884(8)	incomplete prophage
AUS12154.1	1704312	1705409	+	3q15B00-i1	9e-90	AUS12155.1	1705410	1705526	+	0.808443	0	True	Bacillus subtilis	GCA_002893805.1	CP025941.1	chromosome	2	No			bacterial chromosome
AUS14111.1	3833157	3834272	+	3q15B00-i1	5.1e-82	AUS14112.1	3834269	3834391	+	0.653429	-4	True	Bacillus subtilis	GCA_002893805.1	CP025941.1	chromosome	2	incomplete(10)	3828578-3840945	PHAGE_Bacill_SPbeta_NC_001884(11)	incomplete prophage
AUS15771.1	1114400	1115515	-	3q15B00-i1	5.1e-83	AUS15770.1	1114281	1114403	-	0.671631	-4	True	Bacillus velezensis	GCA_002893845.1	CP025939.1	chromosome	2	incomplete(20)	1111468-1119109	PHAGE_Bacill_SPbeta_NC_001884(8)	incomplete prophage
AVI28852.1	2247218	2248333	+	3q15B00-i1	2.6e-83	AVI28853.1	2248330	2248452	+	0.675586	-4	True	Bacillus velezensis	GCA_002968415.1	CP026610.1	chromosome	2	incomplete(30)	2242587-2271361	PHAGE_Bacill_SPbeta_NC_001884(7)	incomplete prophage
AVI48511.1	3204984	3206096	+	3q15B00-i1	8.7e-88	AVI48512.1	3206093	3206215	+	0.854595	-4	True	Bacillus licheniformis	GCA_002966955.1	CP026673.1	chromosome	2	No			bacterial chromosome
AVI48873.1	3583789	3584889	+	3q15B00-i1	3.2e-87	AVI48874.1	3584889	3585005	+	0.714788	-1	True	Bacillus licheniformis	GCA_002966955.1	CP026673.1	chromosome	2	No			bacterial chromosome
AVL05032.1	2207119	2208216	+	3q15B00-i1	7.6e-90	AVL05033.1	2208217	2208333	+	0.774295	0	True	Bacillus subtilis	GCA_002982175.1	CP020023.1	chromosome	2	No			bacterial chromosome
AWD87854.1	2151967	2153082	+	3q15B00-i1	1e-83	AWD87855.1	2153079	2153201	+	0.675586	-4	True	Bacillus velezensis	GCA_003073255.1	CP025079.1	chromosome	2	No			bacterial chromosome
AWG38230.1	1253538	1254653	-	3q15B00-i1	1.9e-83	AWG38229.1	1253419	1253541	-	0.668442	-4	True	Bacillus velezensis	GCA_003076535.1	CP023414.1	chromosome	2	incomplete(30)	1245375-1269952	PHAGE_Bacill_SPbeta_NC_001884(9)	incomplete prophage
AWM17192.1	2228828	2229943	+	3q15B00-i1	2.2e-81	AWM17193.1	2229940	2230062	+	0.546787	-4	True	Bacillus subtilis subsp. inaquosorum	GCA_003148415.1	CP029465.1	chromosome	2	No			bacterial chromosome
AWM19108.1	4268041	4269138	+	3q15B00-i1	4.5e-89	AWM19109.1	4269139	4269255	+	0.717292	0	True	Bacillus subtilis subsp. inaquosorum	GCA_003148415.1	CP029465.1	chromosome	2	No			bacterial chromosome
AWM21135.1	2009028	2010143	+	3q15B00-i1	1.9e-82	AWM21136.1	2010140	2010262	+	0.670126	-4	True	Bacillus subtilis	GCA_003148355.2	CP029461.2	chromosome	2	incomplete(20)	1992797-2017568	PHAGE_Bacill_SPbeta_NC_001884(10)	incomplete prophage
AWM22936.1	3927732	3928829	+	3q15B00-i1	9.5e-90	AWM22937.1	3928830	3928946	+	0.774295	0	True	Bacillus subtilis	GCA_003148355.2	CP029461.2	chromosome	2	No			bacterial chromosome
AWM44464.1	2164124	2165239	+	3q15B00-i1	1.9e-83	AWM44465.1	2165236	2165358	+	0.679080	-4	True	Bacillus amyloliquefaciens	GCA_003149715.1	CP029069.1	chromosome	2	incomplete(20)	2160509-2172295	PHAGE_Bacill_SPbeta_NC_001884(7)	incomplete prophage
AWM52022.1	2115602	2116717	+	3q15B00-i1	1e-83	AWM52023.1	2116714	2116836	+	0.675586	-4	True	Bacillus amyloliquefaciens	GCA_003149795.1	CP029071.1	chromosome	2	No			bacterial chromosome
AWV39595.1	758558	759670	+	3q15B00-i1	8.7e-88	AWV39596.1	759667	759789	+	0.854595	-4	True	Bacillus licheniformis	GCA_003253815.1	CP021970.1	chromosome	2	No			bacterial chromosome
AWV39968.1	1147265	1148365	+	3q15B00-i1	3.2e-87	AWV39969.1	1148365	1148481	+	0.714788	-1	True	Bacillus licheniformis	GCA_003253815.1	CP021970.1	chromosome	2	No			bacterial chromosome
AWX22150.1	2285322	2286437	+	3q15B00-i1	7.8e-83	AWX22151.1	2286434	2286556	+	0.670126	-4	True	Bacillus subtilis subsp. subtilis	GCA_003265285.1	CP029052.1	chromosome	2	incomplete(30)	2270644-2294427	PHAGE_Bacill_SPbeta_NC_001884(19)	incomplete prophage
AWX72505.1	2246939	2248054	+	3q15B00-i1	2.6e-83	AWX72506.1	2248051	2248173	+	0.675586	-4	True	Bacillus velezensis	GCA_003285085.1	CP030150.1	chromosome	2	incomplete(30)	2242308-2271082	PHAGE_Bacill_SPbeta_NC_001884(7)	incomplete prophage
AXF35314.1	4173829	4174926	+	3q15B00-i1	2.6e-89	AXF35315.1	4174927	4175043	+	0.774295	0	True	Bacillus sp. DM2	GCA_003330965.1	CP030937.1	chromosome	2	No			bacterial chromosome
AXF87517.1	805605	806717	+	3q15B00-i1	8.7e-88	AXF87518.1	806714	806836	+	0.854595	-4	True	Bacillus licheniformis	GCA_003339545.1	CP031126.1	chromosome	2	No			bacterial chromosome
AXF88046.1	1335361	1336461	+	3q15B00-i1	3.2e-87	AXF88047.1	1336461	1336577	+	0.714788	-1	True	Bacillus licheniformis	GCA_003339545.1	CP031126.1	chromosome	2	No			bacterial chromosome
BAI87736.1	4033410	4034507	+	3q15B00-i1	7.6e-90	BAI87737.1	4034508	4034624	+	0.774295	0	True	Bacillus subtilis subsp. natto BEST195	GCA_000209795.2	AP011541.2	chromosome	2	No			bacterial chromosome
BAM58128.1	2028344	2029459	+	3q15B00-i1	2.3e-82	BAM58129.1	2029456	2029578	+	0.670126	-4	True	Bacillus subtilis BEST7003	GCA_000523045.1	AP012496.1	chromosome	2	No			bacterial chromosome
CEI57092.1	2080162	2081277	+	3q15B00-i1	2.3e-82	CEI57093.1	2081274	2081396	+	0.670126	-4	True	Bacillus subtilis	GCA_000953615.1	LN649259.1	chromosome	2	No			bacterial chromosome
CEI59845.1	4176305	4177402	+	3q15B00-i1	1.7e-89	CEI59846.1	4177403	4177519	+	0.774295	0	True	Bacillus subtilis	GCA_000953615.1	LN649259.1	chromosome	2	No			bacterial chromosome
CEJ77517.1	2080164	2081279	+	3q15B00-i1	2.3e-82	CEJ77518.1	2081276	2081398	+	0.670126	-4	True	Bacillus sp. BS34A	GCA_000952895.1	LN680001.1	chromosome	2	No			bacterial chromosome
CEJ79702.1	4158268	4159365	+	3q15B00-i1	1.7e-89	CEJ79703.1	4159366	4159482	+	0.774295	0	True	Bacillus sp. BS34A	GCA_000952895.1	LN680001.1	chromosome	2	No			bacterial chromosome
QHZ46149.1	1463850	1464953	+	3q15B00-i1	4.6e-91	QHZ46150.1	1464950	1465066	+	0.912355	-4	True	Bacillus sp. NSP9.1	GCA_000465465.2	CP048273.1	chromosome	2				bacterial chromosome (not tested by Phaster)
QHZ48335.1	3795646	3796758	-	3q15B00-i1	7.8e-89	QHZ48334.1	3795527	3795649	-	0.966104	-4	True	Bacillus sp. NSP9.1	GCA_000465465.2	CP048273.1	chromosome	2				bacterial chromosome (not tested by Phaster)
AXY38114.1	2108231	2109346	+	3q15B00-i1	2.8e-83	AXY38115.1	2109343	2109465	+	0.668442	-4	True	Bacillus velezensis	GCA_003546955.1	CP032144.1	chromosome	2				bacterial chromosome (not tested by Phaster)
AYC50399.1	751631	752743	+	3q15B00-i1	8.7e-88	AYC50400.1	752740	752862	+	0.854595	-4	True	Bacillus licheniformis	GCA_003595625.1	CP027789.1	chromosome	2	No			bacterial chromosome
AYC50757.1	1132994	1134094	+	3q15B00-i1	3.2e-87	AYC50758.1	1134094	1134210	+	0.714788	-1	True	Bacillus licheniformis	GCA_003595625.1	CP027789.1	chromosome	2	No			bacterial chromosome
AYE64493.1	2061782	2062897	+	3q15B00-i1	2.3e-82	AYE64494.1	2062894	2063016	+	0.670126	-4	True	Bacillus subtilis	GCA_003610955.1	CP032310.1	chromosome	2	incomplete(10)	2055500-2065009	PHAGE_Bacill_SPbeta_NC_001884(6)	incomplete prophage
AYE66604.1	4138418	4139515	+	3q15B00-i1	1.7e-89	AYE66605.1	4139516	4139632	+	0.774295	0	True	Bacillus subtilis	GCA_003610955.1	CP032310.1	chromosome	2	No			bacterial chromosome
AYF13475.1	4047252	4048349	+	3q15B00-i1	2.6e-89	AYF13476.1	4048350	4048466	+	0.774295	0	True	Bacillus subtilis	GCA_003612735.1	CP032315.1	chromosome	2	No			bacterial chromosome
AYK59169.1	3610845	3611942	+	3q15B00-i1	7.6e-90	AYK59170.1	3611943	3612059	+	0.774295	0	True	Bacillus subtilis subsp. subtilis	GCA_003665235.1	CP032853.1	chromosome	2	No			bacterial chromosome
AYK61278.1	1483340	1484437	+	3q15B00-i1	1.5e-89	AYK61279.1	1484438	1484554	+	0.774295	0	True	Bacillus subtilis subsp. subtilis	GCA_003665255.1	CP032860.1	chromosome	2	No			bacterial chromosome
AYK63365.1	3731059	3732174	+	3q15B00-i1	1.9e-82	AYK63366.1	3732171	3732293	+	0.670126	-4	True	Bacillus subtilis subsp. subtilis	GCA_003665255.1	CP032860.1	chromosome	2	incomplete(20)	3714828-3739599	PHAGE_Bacill_SPbeta_NC_001884(10)	incomplete prophage
AYK65966.1	2009515	2010612	+	3q15B00-i1	6.1e-89	AYK65967.1	2010613	2010729	+	0.774295	0	True	Bacillus subtilis subsp. subtilis	GCA_003665215.1	CP032855.1	chromosome	2	No			bacterial chromosome
AYK78373.1	1773706	1774803	+	3q15B00-i1	7.6e-90	AYK78374.1	1774804	1774920	+	0.774295	0	True	Bacillus subtilis subsp. subtilis	GCA_003665295.1	CP032867.1	chromosome	2				bacterial chromosome (not tested by Phaster)
AYK82664.1	1973345	1974442	-	3q15B00-i1	7.6e-90	AYK82663.1	1973228	1973344	-	0.774295	0	True	Bacillus subtilis subsp. subtilis	GCA_003665355.1	CP032865.1	chromosome	2	No			bacterial chromosome
AYK87438.1	2601969	2603066	-	3q15B00-i1	7.6e-90	AYK87437.1	2601852	2601968	-	0.774295	0	True	Bacillus subtilis subsp. subtilis	GCA_003665335.1	CP032861.1	chromosome	2				bacterial chromosome (not tested by Phaster)
AYK91206.1	2202088	2203185	+	3q15B00-i1	7.6e-90	AYK91207.1	2203186	2203302	+	0.774295	0	True	Bacillus subtilis subsp. subtilis	GCA_003665315.1	CP032863.1	chromosome	2	No			bacterial chromosome
AYQ15337.1	826783	827895	+	3q15B00-i1	3.7e-88	AYQ15338.1	827892	828014	+	0.854595	-4	True	Bacillus paralicheniformis	GCA_003711025.1	CP033389.1	chromosome	2	No			bacterial chromosome
AYQ15703.1	1237284	1238381	+	3q15B00-i1	1e-87	AYQ15704.1	1238381	1238497	+	0.666161	-1	True	Bacillus paralicheniformis	GCA_003711025.1	CP033389.1	chromosome	2	No			bacterial chromosome
AZJ44322.1	2632951	2634066	-	3q15B00-i1	1.8e-83	AZJ44321.1	2632832	2632954	-	0.675586	-4	True	Bacillus velezensis	GCA_003854915.1	CP033967.1	chromosome	2	incomplete(30)	2608881-2640050	PHAGE_Bacill_SPbeta_NC_001884(7)	incomplete prophage
AZN80236.1	2736059	2737159	-	3q15B00-i1	3.2e-87	AZN80235.1	2735943	2736059	-	0.714788	-1	True	Bacillus licheniformis	GCA_003952865.1	CP025226.1	chromosome	2	No			bacterial chromosome
AZN80605.1	3124835	3125947	-	3q15B00-i1	8.7e-88	AZN80604.1	3124716	3124838	-	0.854595	-4	True	Bacillus licheniformis	GCA_003952865.1	CP025226.1	chromosome	2	No			bacterial chromosome
AZV49434.1	2101673	2102770	-	3q15B00-i1	8.3e-90	AZV49433.1	2101556	2101672	-	0.812371	0	True	Bacillus halotolerans	GCA_004006435.1	CP029364.1	chromosome	2				bacterial chromosome (not tested by Phaster)
AZV89292.1	1025061	1026176	-	3q15B00-i1	5.9e-82	AZV89291.1	1024942	1025064	-	0.552074	-4	True	Bacillus amyloliquefaciens	GCA_004006115.1	CP018902.1	chromosome	2	No			bacterial chromosome
BBK72604.1	2057380	2058495	+	3q15B00-i1	2.3e-82	BBK72605.1	2058492	2058614	+	0.670126	-4	True	Bacillus subtilis subsp. subtilis	GCA_006741845.1	AP019714.1	chromosome	2	No			bacterial chromosome
QAR57803.1	2799380	2800492	-	3q15B00-i1	4.7e-83	QAR57802.1	2799234	2799380	-	0.641007	-1	True	Bacillus velezensis	GCA_004101805.1	CP034203.1	chromosome	2				bacterial chromosome (not tested by Phaster)
QAR59988.1	1020956	1022053	+	3q15B00-i1	7e-89	QAR59989.1	1022054	1022170	+	0.774295	0	True	Bacillus subtilis	GCA_004101945.1	CP026010.1	chromosome	2	No			bacterial chromosome
QAR85665.1	4082234	4083331	+	3q15B00-i1	2.6e-89	QAR85666.1	4083332	4083448	+	0.774295	0	True	Bacillus subtilis	GCA_004101445.1	CP035165.1	chromosome	2	No			bacterial chromosome
QAR94878.1	4034940	4036037	+	3q15B00-i1	7.6e-90	QAR94879.1	4036038	4036154	+	0.774295	0	True	Bacillus subtilis	GCA_004101465.1	CP035166.1	chromosome	2	No			bacterial chromosome
QAR97072.1	2107046	2108161	+	3q15B00-i1	1.9e-82	QAR97073.1	2108158	2108280	+	0.670126	-4	True	Bacillus subtilis	GCA_004101345.1	CP035161.1	chromosome	2				bacterial chromosome (not tested by Phaster)
QAR99042.1	4060347	4061444	+	3q15B00-i1	1.5e-89	QAR99043.1	4061445	4061561	+	0.774295	0	True	Bacillus subtilis	GCA_004101345.1	CP035161.1	chromosome	2				bacterial chromosome (not tested by Phaster)
QAS05978.1	3993400	3994497	+	3q15B00-i1	1.1e-89	QAS05979.1	3994498	3994614	+	0.725335	0	True	Bacillus subtilis	GCA_004101565.1	CP035191.1	chromosome	2				bacterial chromosome (not tested by Phaster)
QAS08143.1	2074650	2075765	+	3q15B00-i1	1.9e-82	QAS08144.1	2075762	2075884	+	0.670126	-4	True	Bacillus subtilis	GCA_004101425.1	CP035164.1	chromosome	2	incomplete(20)	2058419-2083190	PHAGE_Bacill_SPbeta_NC_001884(10)	incomplete prophage
QAS10119.1	4058429	4059526	+	3q15B00-i1	1.5e-89	QAS10120.1	4059527	4059643	+	0.774295	0	True	Bacillus subtilis	GCA_004101425.1	CP035164.1	chromosome	2	No			bacterial chromosome
QAS14219.1	4048906	4050003	+	3q15B00-i1	2.6e-89	QAS14220.1	4050004	4050120	+	0.774295	0	True	Bacillus subtilis	GCA_004101405.1	CP035163.1	chromosome	2				bacterial chromosome (not tested by Phaster)
QAS15152.1	826287	827399	+	3q15B00-i1	8.7e-88	QAS15153.1	827396	827518	+	0.854595	-4	True	Bacillus licheniformis	GCA_004101525.1	CP035188.1	chromosome	2	No			bacterial chromosome
QAS15514.1	1208088	1209188	+	3q15B00-i1	3.2e-87	QAS15515.1	1209188	1209304	+	0.714788	-1	True	Bacillus licheniformis	GCA_004101525.1	CP035188.1	chromosome	2	No			bacterial chromosome
QAS22598.1	3993404	3994501	+	3q15B00-i1	1.1e-89	QAS22599.1	3994502	3994618	+	0.725335	0	True	Bacillus subtilis	GCA_004101485.1	CP035167.1	chromosome	2				bacterial chromosome (not tested by Phaster)
QAT38453.1	3973239	3974336	+	3q15B00-i1	7.6e-90	QAT38454.1	3974337	3974453	+	0.774295	0	True	Bacillus subtilis	GCA_004103555.1	CP035230.1	chromosome	2	No			bacterial chromosome
QAT48032.1	4059250	4060347	+	3q15B00-i1	9.1e-90	QAT48033.1	4060348	4060464	+	0.774295	0	True	Bacillus subtilis	GCA_004103595.1	CP035231.1	chromosome	2				bacterial chromosome (not tested by Phaster)
QAT52131.1	820880	821992	+	3q15B00-i1	1.3e-86	QAT52132.1	821989	822111	+	0.854595	-4	True	Bacillus licheniformis	GCA_004103575.1	CP035228.1	chromosome	2	No			bacterial chromosome
QAT52480.1	1188973	1190073	+	3q15B00-i1	3.2e-87	QAT52481.1	1190073	1190189	+	0.714788	-1	True	Bacillus licheniformis	GCA_004103575.1	CP035228.1	chromosome	2	No			bacterial chromosome
QAT59868.1	4128003	4129100	+	3q15B00-i1	2.6e-89	QAT59869.1	4129101	4129217	+	0.774295	0	True	Bacillus subtilis	GCA_004103535.1	CP035226.1	chromosome	2	No			bacterial chromosome
QAT64205.1	838853	839962	+	3q15B00-i1	1e-87	QAT64206.1	839962	840084	+	0.844078	-1	True	Bacillus glycinifermentans	GCA_004103615.1	CP035232.1	chromosome	2	No			bacterial chromosome
QAT76999.1	4137178	4138275	+	3q15B00-i1	2.6e-89	QAT77000.1	4138276	4138392	+	0.774295	0	True	Bacillus sp. WR11	GCA_004103875.1	CP033064.1	chromosome	2	No			bacterial chromosome
QAV08751.1	1679274	1680389	+	3q15B00-i1	9.9e-82	QAV08752.1	1680386	1680508	+	0.670126	-4	True	Bacillus vallismortis	GCA_004116955.1	CP026362.1	chromosome	2	intact(93)	1557753-1690942	PHAGE_Bacill_SPbeta_NC_001884(115)	intact prophage
QAV10548.1	3651977	3653074	-	3q15B00-i1	7.4e-89	QAV10547.1	3651860	3651976	-	0.807949	0	True	Bacillus vallismortis	GCA_004116955.1	CP026362.1	chromosome	2	No			bacterial chromosome
QAV86423.1	4023756	4024853	+	3q15B00-i1	2.6e-89	QAV86424.1	4024854	4024970	+	0.774295	0	True	Bacillus subtilis	GCA_004119535.1	CP035391.1	chromosome	2				bacterial chromosome (not tested by Phaster)
QAV90572.1	4039613	4040710	+	3q15B00-i1	7.6e-90	QAV90573.1	4040711	4040827	+	0.774295	0	True	Bacillus subtilis	GCA_004119555.1	CP035390.1	chromosome	2				bacterial chromosome (not tested by Phaster)
QAV96469.1	2043026	2044141	+	3q15B00-i1	2.3e-82	QAV96470.1	2044138	2044260	+	0.670126	-4	True	Bacillus subtilis	GCA_004119595.1	CP035394.1	chromosome	2				bacterial chromosome (not tested by Phaster)
QAV98353.1	3957545	3958642	+	3q15B00-i1	1.7e-89	QAV98354.1	3958643	3958759	+	0.774295	0	True	Bacillus subtilis	GCA_004119595.1	CP035394.1	chromosome	2				bacterial chromosome (not tested by Phaster)
QAW02338.1	3939826	3940923	+	3q15B00-i1	7.6e-90	QAW02339.1	3940924	3941040	+	0.774295	0	True	Bacillus subtilis	GCA_004119615.1	CP035402.1	chromosome	2	No			bacterial chromosome
QAW06349.1	4003750	4004847	+	3q15B00-i1	2.6e-89	QAW06350.1	4004848	4004964	+	0.774295	0	True	Bacillus subtilis	GCA_004119635.1	CP035395.1	chromosome	2				bacterial chromosome (not tested by Phaster)
QAW10495.1	4035975	4037072	+	3q15B00-i1	2.6e-89	QAW10496.1	4037073	4037189	+	0.774295	0	True	Bacillus subtilis	GCA_004119655.1	CP035403.1	chromosome	2	No			bacterial chromosome
QAW14470.1	3956436	3957533	+	3q15B00-i1	7.6e-90	QAW14471.1	3957534	3957650	+	0.774295	0	True	Bacillus subtilis	GCA_004119675.1	CP035397.1	chromosome	2				bacterial chromosome (not tested by Phaster)
QAW16827.1	2067673	2068788	+	3q15B00-i1	1.7e-81	QAW16828.1	2068785	2068907	+	0.670126	-4	True	Bacillus subtilis	GCA_004119695.1	CP035401.1	chromosome	2	incomplete(20)	2051261-2076212	PHAGE_Bacill_SPbeta_NC_001884(10)	incomplete prophage
QAW18843.1	4070690	4071787	+	3q15B00-i1	2.2e-89	QAW18844.1	4071788	4071904	+	0.774295	0	True	Bacillus subtilis	GCA_004119695.1	CP035401.1	chromosome	2	No			bacterial chromosome
QAW20916.1	2067671	2068786	+	3q15B00-i1	1.7e-81	QAW20917.1	2068783	2068905	+	0.670126	-4	True	Bacillus subtilis	GCA_004119715.1	CP035400.1	chromosome	2	incomplete(20)	2051259-2076210	PHAGE_Bacill_SPbeta_NC_001884(10)	incomplete prophage
QAW22910.1	4070685	4071782	+	3q15B00-i1	2.2e-89	QAW22911.1	4071783	4071899	+	0.774295	0	True	Bacillus subtilis	GCA_004119715.1	CP035400.1	chromosome	2	No			bacterial chromosome
QAW28236.1	1251564	1252664	+	3q15B00-i1	3.2e-87	QAW28237.1	1252664	1252780	+	0.714788	-1	True	Bacillus licheniformis	GCA_004119755.1	CP035404.1	chromosome	2	No			bacterial chromosome
QAW33252.1	2010623	2011738	+	3q15B00-i1	4e-82	QAW33253.1	2011735	2011857	+	0.670126	-4	True	Bacillus subtilis	GCA_004119775.1	CP035406.1	chromosome	2	incomplete(30)	2008804-2019139	PHAGE_Bacill_SPbeta_NC_001884(3)	incomplete prophage
QAW35356.1	4150399	4151496	+	3q15B00-i1	2.6e-89	QAW35357.1	4151497	4151613	+	0.774295	0	True	Bacillus subtilis	GCA_004119775.1	CP035406.1	chromosome	2	No			bacterial chromosome
QAW36404.1	752729	753841	+	3q15B00-i1	8.7e-88	QAW36405.1	753838	753960	+	0.854595	-4	True	Bacillus licheniformis	GCA_004119795.1	CP035405.1	chromosome	2				bacterial chromosome (not tested by Phaster)
QAW36842.1	1195869	1196969	+	3q15B00-i1	3.2e-87	QAW36843.1	1196969	1197085	+	0.714788	-1	True	Bacillus licheniformis	GCA_004119795.1	CP035405.1	chromosome	2				bacterial chromosome (not tested by Phaster)
QAW43903.1	4056913	4058010	+	3q15B00-i1	3.5e-90	QAW43904.1	4058011	4058127	+	0.774295	0	True	Bacillus subtilis	GCA_004119815.1	CP035413.1	chromosome	2	No			bacterial chromosome
QAW47934.1	4056242	4057339	+	3q15B00-i1	2.6e-89	QAW47935.1	4057340	4057456	+	0.774295	0	True	Bacillus subtilis	GCA_004119835.1	CP035411.1	chromosome	2	No			bacterial chromosome
QBJ84470.1	4134148	4135245	+	3q15B00-i1	3.8e-89	QBJ84471.1	4135246	4135362	+	0.725335	0	True	Bacillus subtilis subsp. subtilis	GCA_004328925.1	CP029609.1	chromosome	2	No			bacterial chromosome
QBQ46846.1	3949991	3951106	-	3q15B00-i1	1e-83	QBQ46845.1	3949872	3949994	-	0.675586	-4	True	Bacillus amyloliquefaciens	GCA_004421045.1	CP038028.1	chromosome	2	No			bacterial chromosome
QBR19049.1	958269	959381	+	3q15B00-i1	8.7e-88	QBR19050.1	959378	959500	+	0.854595	-4	True	Bacillus licheniformis	GCA_004526275.1	CP038186.1	chromosome	2	No			bacterial chromosome
QBR19394.1	1335995	1337095	+	3q15B00-i1	3.2e-87	QBR19395.1	1337095	1337211	+	0.714788	-1	True	Bacillus licheniformis	GCA_004526275.1	CP038186.1	chromosome	2	No			bacterial chromosome
QCC36340.1	2124921	2126036	+	3q15B00-i1	1.8e-83	QCC36341.1	2126033	2126155	+	0.675586	-4	True	Bacillus velezensis	GCA_004799565.1	CP039297.1	chromosome	2				bacterial chromosome (not tested by Phaster)
QCK11057.1	2055435	2056550	+	3q15B00-i1	2.3e-82	QCK11058.1	2056547	2056669	+	0.670126	-4	True	Bacillus subtilis	GCA_005160425.1	CP033205.1	chromosome	2	incomplete(10)	2049153-2058662	PHAGE_Bacill_SPbeta_NC_001884(6)	incomplete prophage
QCK13021.1	4001389	4002486	+	3q15B00-i1	1.7e-89	QCK13022.1	4002487	4002603	+	0.774295	0	True	Bacillus subtilis	GCA_005160425.1	CP033205.1	chromosome	2	No			bacterial chromosome
QCU15210.1	2058197	2059312	+	3q15B00-i1	2.7e-82	QCU15211.1	2059309	2059431	+	0.670126	-4	True	Bacillus subtilis	GCA_005849145.1	CP040528.1	chromosome	2	incomplete(10)	2051526-2060882	PHAGE_Bacill_SPbeta_NC_001884(11)	incomplete prophage
QCU17115.1	3998479	3999576	+	3q15B00-i1	1.5e-89	QCU17116.1	3999577	3999693	+	0.774295	0	True	Bacillus subtilis	GCA_005849145.1	CP040528.1	chromosome	2	No			bacterial chromosome
QCX89607.1	2057383	2058498	+	3q15B00-i1	2.3e-82	QCX89608.1	2058495	2058617	+	0.670126	-4	True	Bacillus subtilis subsp. subtilis NCIB 3610 = ATCC 6051	GCA_006088795.1	CP034484.1	chromosome	2				bacterial chromosome (not tested by Phaster)
QCX91714.1	4135506	4136603	+	3q15B00-i1	1.7e-89	QCX91715.1	4136604	4136720	+	0.774295	0	True	Bacillus subtilis subsp. subtilis NCIB 3610 = ATCC 6051	GCA_006088795.1	CP034484.1	chromosome	2				bacterial chromosome (not tested by Phaster)
QCX98129.1	778427	779539	+	3q15B00-i1	8.7e-88	QCX98130.1	779536	779658	+	0.854595	-4	True	Bacillus licheniformis	GCA_006094335.1	CP034569.1	chromosome	2	No			bacterial chromosome
QCX98487.1	1157576	1158676	+	3q15B00-i1	3.2e-87	QCX98488.1	1158676	1158792	+	0.714788	-1	True	Bacillus licheniformis	GCA_006094335.1	CP034569.1	chromosome	2	No			bacterial chromosome
QCY19346.1	3980466	3981563	+	3q15B00-i1	4.3e-89	QCY19347.1	3981564	3981680	+	0.804598	0	True	Bacillus subtilis subsp. spizizenii ATCC 6633	GCA_006094475.1	CP034943.1	chromosome	2				bacterial chromosome (not tested by Phaster)
QCY72992.1	73192	74289	-	3q15B00-i1	3.5e-90	QCY72991.1	73075	73191	-	0.774295	0	True	Bacillus subtilis	GCA_006165085.1	CP021123.1	chromosome	2	No			bacterial chromosome
QDD05025.1	2850788	2851885	+	3q15B00-i1	4.3e-89	QDD05026.1	2851886	2852002	+	0.804598	0	True	Bacillus subtilis	GCA_006364495.1	CP041015.1	chromosome	2				bacterial chromosome (not tested by Phaster)
QDF77979.1	754343	755455	+	3q15B00-i1	8.7e-88	QDF77980.1	755452	755574	+	0.854595	-4	True	Bacillus licheniformis	GCA_006494795.1	CP041154.1	chromosome	2	No			bacterial chromosome
QDF78336.1	1131706	1132806	+	3q15B00-i1	3.2e-87	QDF78337.1	1132806	1132922	+	0.714788	-1	True	Bacillus licheniformis	GCA_006494795.1	CP041154.1	chromosome	2	No			bacterial chromosome
QDK67423.1	1428544	1429641	+	3q15B00-i1	1e-90	QDK67424.1	1429642	1429758	+	0.812371	0	True	Bacillus halotolerans	GCA_006965425.1	CP041357.1	chromosome	2				bacterial chromosome (not tested by Phaster)
QDK96131.1	4051255	4052352	+	3q15B00-i1	7.6e-90	QDK96132.1	4052353	4052469	+	0.774295	0	True	Bacillus sp. M4U3P1	GCA_006965545.1	CP041372.1	chromosome	2				bacterial chromosome (not tested by Phaster)
QDL76082.1	103876	104976	-	3q15B00-i1	3.2e-87	QDL76081.1	103760	103876	-	0.714788	-1	True	Bacillus licheniformis	GCA_006974025.1	CP033218.1	chromosome	2	No			bacterial chromosome
QDL76425.1	486104	487216	-	3q15B00-i1	2e-87	QDL76424.1	485985	486107	-	0.854595	-4	True	Bacillus licheniformis	GCA_006974025.1	CP033218.1	chromosome	2	No			bacterial chromosome
QDP92157.1	1703318	1704433	-	3q15B00-i1	5.9e-82	QDP92156.1	1703199	1703321	-	0.552074	-4	True	Bacillus amyloliquefaciens	GCA_007827165.1	CP041693.1	chromosome	2	No			bacterial chromosome
QDW05606.1	2061746	2062861	+	3q15B00-i1	2.3e-82	QDW05607.1	2062858	2062980	+	0.670126	-4	True	Bacillus sp. KBS0812	GCA_005937795.2	CP041757.1	chromosome	2	incomplete(10)	2055464-2064973	PHAGE_Bacill_SPbeta_NC_001884(6)	incomplete prophage
QDW07755.1	4139875	4140972	+	3q15B00-i1	1.7e-89	QDW07756.1	4140973	4141089	+	0.774295	0	True	Bacillus sp. KBS0812	GCA_005937795.2	CP041757.1	chromosome	2	No			bacterial chromosome
QEO05962.1	2048603	2049715	+	3q15B00-i1	1.6e-88	QEO05963.1	2049712	2049834	+	0.854595	-4	True	Bacillus paralicheniformis	GCA_008365255.1	CP043501.1	chromosome	2	No			bacterial chromosome
QEO06374.1	2484447	2485544	+	3q15B00-i1	1.3e-86	QEO06375.1	2485544	2485660	+	0.666161	-1	True	Bacillus paralicheniformis	GCA_008365255.1	CP043501.1	chromosome	2	No			bacterial chromosome
QFY39538.1	2809980	2811077	-	3q15B00-i1	1e-87	QFY39537.1	2809864	2809980	-	0.666161	-1	True	Bacillus paralicheniformis	GCA_009497935.1	CP033198.1	chromosome	2	No			bacterial chromosome
QFY39899.1	3222132	3223244	-	3q15B00-i1	3.7e-88	QFY39898.1	3222013	3222135	-	0.854595	-4	True	Bacillus paralicheniformis	GCA_009497935.1	CP033198.1	chromosome	2	No			bacterial chromosome
QFY80333.1	445978	447075	+	3q15B00-i1	7.4e-89	QFY80334.1	447076	447192	+	0.774295	0	True	Bacillus subtilis	GCA_009497795.1	CP031783.1	chromosome	2	No			bacterial chromosome
QFY86875.1	3131618	3132715	+	3q15B00-i1	2.6e-89	QFY86876.1	3132716	3132832	+	0.774295	0	True	Bacillus subtilis	GCA_009497815.1	CP031784.1	chromosome	2	No			bacterial chromosome
QGH96833.1	2140667	2141782	+	3q15B00-i1	1.9e-82	QGH96834.1	2141779	2141901	+	0.670126	-4	True	Bacillus subtilis	GCA_009662275.1	CP045826.1	chromosome	2				bacterial chromosome (not tested by Phaster)
QGH98788.1	4088831	4089928	+	3q15B00-i1	1.5e-89	QGH98789.1	4089929	4090045	+	0.774295	0	True	Bacillus subtilis	GCA_009662275.1	CP045826.1	chromosome	2				bacterial chromosome (not tested by Phaster)
QGI02834.1	4080071	4081168	+	3q15B00-i1	9.1e-90	QGI02835.1	4081169	4081285	+	0.774295	0	True	Bacillus subtilis	GCA_009662235.1	CP045825.1	chromosome	2	No			bacterial chromosome
QGI04957.1	2069531	2070646	+	3q15B00-i1	1.9e-82	QGI04958.1	2070643	2070765	+	0.670126	-4	True	Bacillus subtilis	GCA_009662195.1	CP045824.1	chromosome	2				bacterial chromosome (not tested by Phaster)
QGI07052.1	4152456	4153553	+	3q15B00-i1	1.5e-89	QGI07053.1	4153554	4153670	+	0.774295	0	True	Bacillus subtilis	GCA_009662195.1	CP045824.1	chromosome	2				bacterial chromosome (not tested by Phaster)
QGI09151.1	2057586	2058701	+	3q15B00-i1	1.9e-82	QGI09152.1	2058698	2058820	+	0.670126	-4	True	Bacillus subtilis	GCA_009662255.1	CP045823.1	chromosome	2				bacterial chromosome (not tested by Phaster)
QGI11239.1	4143597	4144694	+	3q15B00-i1	2.4e-89	QGI11240.1	4144695	4144811	+	0.774295	0	True	Bacillus subtilis	GCA_009662255.1	CP045823.1	chromosome	2				bacterial chromosome (not tested by Phaster)
QGI13355.1	2041236	2042351	+	3q15B00-i1	2.3e-82	QGI13356.1	2042348	2042470	+	0.670126	-4	True	Bacillus subtilis	GCA_009662215.1	CP045821.1	chromosome	2	incomplete(10)	2034954-2044463	PHAGE_Bacill_SPbeta_NC_001884(6)	incomplete prophage
QGI15471.1	4115812	4116909	+	3q15B00-i1	1.7e-89	QGI15472.1	4116910	4117026	+	0.774295	0	True	Bacillus subtilis	GCA_009662215.1	CP045821.1	chromosome	2	No			bacterial chromosome
QGI17697.1	2063249	2064364	+	3q15B00-i1	1.9e-82	QGI17698.1	2064361	2064483	+	0.670126	-4	True	Bacillus subtilis	GCA_009662175.1	CP045820.1	chromosome	2				bacterial chromosome (not tested by Phaster)
QGI19861.1	4186239	4187336	+	3q15B00-i1	2.4e-89	QGI19862.1	4187337	4187453	+	0.774295	0	True	Bacillus subtilis	GCA_009662175.1	CP045820.1	chromosome	2				bacterial chromosome (not tested by Phaster)
QGI21930.1	2077453	2078568	+	3q15B00-i1	1.9e-82	QGI21931.1	2078565	2078687	+	0.670126	-4	True	Bacillus subtilis	GCA_009662155.1	CP045819.1	chromosome	2	No			bacterial chromosome
QGI23858.1	4027723	4028820	+	3q15B00-i1	2.6e-89	QGI23859.1	4028821	4028937	+	0.774295	0	True	Bacillus subtilis	GCA_009662155.1	CP045819.1	chromosome	2	No			bacterial chromosome
QGI26967.1	2060494	2061609	+	3q15B00-i1	1.2e-82	QGI26968.1	2061606	2061728	+	0.670126	-4	True	Bacillus subtilis	GCA_009662375.1	CP045818.1	chromosome	2				bacterial chromosome (not tested by Phaster)
QGI28891.1	4010038	4011135	+	3q15B00-i1	2.6e-89	QGI28892.1	4011136	4011252	+	0.774295	0	True	Bacillus subtilis	GCA_009662375.1	CP045818.1	chromosome	2				bacterial chromosome (not tested by Phaster)
QGI32879.1	4014064	4015161	+	3q15B00-i1	2.6e-89	QGI32880.1	4015162	4015278	+	0.774295	0	True	Bacillus subtilis	GCA_009662355.1	CP045817.1	chromosome	2				bacterial chromosome (not tested by Phaster)
QGI37043.1	4036776	4037873	+	3q15B00-i1	7.6e-90	QGI37044.1	4037874	4037990	+	0.774295	0	True	Bacillus subtilis	GCA_009662335.1	CP045816.1	chromosome	2				bacterial chromosome (not tested by Phaster)
QGI39101.1	2061741	2062856	+	3q15B00-i1	2.3e-82	QGI39102.1	2062853	2062975	+	0.670126	-4	True	Bacillus subtilis	GCA_009662435.1	CP045922.1	chromosome	2	incomplete(10)	2055459-2064968	PHAGE_Bacill_SPbeta_NC_001884(6)	incomplete prophage
QGI41189.1	4139756	4140853	+	3q15B00-i1	1.7e-89	QGI41190.1	4140854	4140970	+	0.774295	0	True	Bacillus subtilis	GCA_009662435.1	CP045922.1	chromosome	2	No			bacterial chromosome
QGI42346.1	814746	815858	+	3q15B00-i1	8.7e-88	QGI42347.1	815855	815977	+	0.854595	-4	True	Bacillus licheniformis	GCA_009662395.1	CP045814.1	chromosome	2				bacterial chromosome (not tested by Phaster)
QGI42697.1	1186033	1187133	+	3q15B00-i1	3.2e-87	QGI42698.1	1187133	1187249	+	0.714788	-1	True	Bacillus licheniformis	GCA_009662395.1	CP045814.1	chromosome	2				bacterial chromosome (not tested by Phaster)
QGI47811.1	2061741	2062856	+	3q15B00-i1	2.3e-82	QGI47812.1	2062853	2062975	+	0.670126	-4	True	Bacillus subtilis	GCA_009662415.1	CP045812.1	chromosome	2	incomplete(10)	2055459-2064968	PHAGE_Bacill_SPbeta_NC_001884(6)	incomplete prophage
QGI49941.1	4139755	4140852	+	3q15B00-i1	1.7e-89	QGI49942.1	4140853	4140969	+	0.774295	0	True	Bacillus subtilis	GCA_009662415.1	CP045812.1	chromosome	2	No			bacterial chromosome
QGI52104.1	2041178	2042293	+	3q15B00-i1	2.3e-82	QGI52105.1	2042290	2042412	+	0.670126	-4	True	Bacillus subtilis	GCA_009662455.1	CP045811.1	chromosome	2	incomplete(10)	2034896-2044405	PHAGE_Bacill_SPbeta_NC_001884(6)	incomplete prophage
QGI54013.1	3987712	3988809	+	3q15B00-i1	1.7e-89	QGI54014.1	3988810	3988926	+	0.774295	0	True	Bacillus subtilis	GCA_009662455.1	CP045811.1	chromosome	2	No			bacterial chromosome
QGI72606.1	1341539	1342654	+	3q15B00-i1	7.2e-83	QGI72607.1	1342651	1342773	+	0.675586	-4	True	Bacillus velezensis	GCA_009663035.1	CP045926.1	chromosome	2				bacterial chromosome (not tested by Phaster)
QGU22555.1	236120	237217	-	3q15B00-i1	1.7e-89	QGU22554.1	236003	236119	-	0.774295	0	True	Bacillus subtilis	GCA_009665145.2	CP046448.1	chromosome	2				bacterial chromosome (not tested by Phaster)
QGZ44129.1	936297	937412	+	3q15B00-i1	2.6e-83	QGZ44130.1	937409	937531	+	0.675586	-4	True	Bacillus velezensis	GCA_009789615.1	CP046918.1	chromosome	2				bacterial chromosome (not tested by Phaster)
QHE15682.1	1439124	1440221	+	3q15B00-i1	3.5e-90	QHE15683.1	1440222	1440338	+	0.774295	0	True	Bacillus subtilis	GCA_009857115.1	CP047325.1	chromosome	2				bacterial chromosome (not tested by Phaster)
QHE17656.1	3602960	3604075	+	3q15B00-i1	2.3e-82	QHE17657.1	3604072	3604194	+	0.670126	-4	True	Bacillus subtilis	GCA_009857115.1	CP047325.1	chromosome	2				bacterial chromosome (not tested by Phaster)
QHF58158.1	2218449	2219564	+	3q15B00-i1	4.4e-83	QHF58159.1	2219561	2219683	+	0.670126	-4	True	Bacillus subtilis	GCA_009866865.1	CP023409.1	chromosome	2				bacterial chromosome (not tested by Phaster)
QHF60213.1	4132330	4133427	+	3q15B00-i1	1e-89	QHF60214.1	4133428	4133544	+	0.774295	0	True	Bacillus subtilis	GCA_009866865.1	CP023409.1	chromosome	2				bacterial chromosome (not tested by Phaster)
QHH22295.1	4034747	4035844	+	3q15B00-i1	7.6e-90	QHH22296.1	4035845	4035961	+	0.774295	0	True	Bacillus subtilis	GCA_009884005.1	CP047485.1	chromosome	2				bacterial chromosome (not tested by Phaster)
QHJ03639.1	2171359	2172474	+	3q15B00-i1	3.3e-82	QHJ03640.1	2172471	2172593	+	0.675586	-4	True	Bacillus sp. AM1(2019)	GCA_009906915.1	CP047644.1	chromosome	2	incomplete(50)	2153859-2204384	PHAGE_Bacill_SPbeta_NC_001884(11)	incomplete prophage
QHJ96679.1	3765046	3766143	+	3q15B00-i1	9.5e-90	QHJ96680.1	3766144	3766260	+	0.774295	0	True	Bacillus subtilis	GCA_009913255.1	CP028201.1	chromosome	2				bacterial chromosome (not tested by Phaster)
QHK00023.1	3072759	3073856	-	3q15B00-i1	2.9e-89	QHK00022.1	3072642	3072758	-	0.774295	0	True	Bacillus subtilis	GCA_009913275.1	CP028202.1	chromosome	2	No			bacterial chromosome
QHK04606.1	3584787	3585902	+	3q15B00-i1	1.3e-83	QHK04607.1	3585899	3586021	+	0.679080	-4	True	Bacillus velezensis	GCA_009913295.1	CP028204.1	chromosome	2				bacterial chromosome (not tested by Phaster)
QHK05435.1	432852	433967	+	3q15B00-i1	1.8e-83	QHK05436.1	433964	434086	+	0.675586	-4	True	Bacillus velezensis	GCA_009913315.1	CP028205.1	chromosome	2	incomplete(30)	422833-446243	PHAGE_Bacill_SPbeta_NC_001884(9)	incomplete prophage
QHK10958.1	2145636	2146751	+	3q15B00-i1	1.8e-83	QHK10959.1	2146748	2146870	+	0.675586	-4	True	Bacillus velezensis	GCA_009913335.1	CP028206.1	chromosome	2				bacterial chromosome (not tested by Phaster)
QHK15255.1	2472693	2473808	-	3q15B00-i1	1.8e-83	QHK15254.1	2472574	2472696	-	0.675586	-4	True	Bacillus velezensis	GCA_009913355.1	CP028207.1	chromosome	2				bacterial chromosome (not tested by Phaster)
QHK65518.1	3534802	3535917	+	3q15B00-i1	1.8e-83	QHK65519.1	3535914	3536036	+	0.675586	-4	True	Bacillus velezensis	GCA_009913375.1	CP028208.1	chromosome	2				bacterial chromosome (not tested by Phaster)
QHL53679.1	744395	745492	-	3q15B00-i1	3.8e-89	QHL53678.1	744278	744394	-	0.725335	0	True	Bacillus subtilis	GCA_009913395.1	CP028209.1	chromosome	2				bacterial chromosome (not tested by Phaster)
QHL94187.1	2258129	2259244	+	3q15B00-i1	1.8e-83	QHL94188.1	2259241	2259363	+	0.675586	-4	True	Bacillus velezensis	GCA_009913475.1	CP028210.1	chromosome	2				bacterial chromosome (not tested by Phaster)
QHL98748.1	2865584	2866699	-	3q15B00-i1	1.8e-83	QHL98747.1	2865465	2865587	-	0.675586	-4	True	Bacillus velezensis	GCA_009913495.1	CP028211.1	chromosome	2				bacterial chromosome (not tested by Phaster)
QHM00726.1	704736	705851	-	3q15B00-i1	2.3e-82	QHM00725.1	704617	704739	-	0.670126	-4	True	Bacillus subtilis	GCA_009913515.1	CP028212.1	chromosome	2	No			bacterial chromosome
QHM02705.1	2802648	2803745	-	3q15B00-i1	2.6e-89	QHM02704.1	2802531	2802647	-	0.774295	0	True	Bacillus subtilis	GCA_009913515.1	CP028212.1	chromosome	2	No			bacterial chromosome
QHM07833.1	3752171	3753268	-	3q15B00-i1	2.6e-89	QHM07832.1	3752054	3752170	-	0.774295	0	True	Bacillus subtilis	GCA_009913535.1	CP028213.1	chromosome	2				bacterial chromosome (not tested by Phaster)
QHM08365.1	59083	60198	+	3q15B00-i1	5.3e-86	QHM08366.1	60195	60347	+	0.771074	-4	True	Bacillus subtilis	GCA_009913555.1	CP028215.1	chromosome	2				bacterial chromosome (not tested by Phaster)
QHM10466.1	2156391	2157488	+	3q15B00-i1	7.6e-90	QHM10467.1	2157489	2157605	+	0.774295	0	True	Bacillus subtilis	GCA_009913555.1	CP028215.1	chromosome	2				bacterial chromosome (not tested by Phaster)
QHM13384.1	1028895	1029992	-	3q15B00-i1	9.5e-90	QHM13383.1	1028778	1028894	-	0.774295	0	True	Bacillus subtilis	GCA_009913575.1	CP028217.1	chromosome	2				bacterial chromosome (not tested by Phaster)
QHM16647.1	247167	248282	+	3q15B00-i1	4.7e-82	QHM16648.1	248279	248401	+	0.670126	-4	True	Bacillus subtilis	GCA_009913595.1	CP028218.1	chromosome	2				bacterial chromosome (not tested by Phaster)
QHM18492.1	2131607	2132704	-	3q15B00-i1	4.1e-89	QHM18491.1	2131490	2131606	-	0.774295	0	True	Bacillus subtilis	GCA_009913595.1	CP028218.1	chromosome	2				bacterial chromosome (not tested by Phaster)
QHM79356.1	1230329	1231444	+	3q15B00-i1	1e-83	QHM79357.1	1231441	1231563	+	0.675586	-4	True	Bacillus velezensis	GCA_009914135.1	CP028961.1	chromosome	2				bacterial chromosome (not tested by Phaster)
QHM82577.1	574840	575937	+	3q15B00-i1	3.5e-90	QHM82578.1	575938	576054	+	0.774295	0	True	Bacillus subtilis	GCA_009914155.1	CP031693.1	chromosome	2				bacterial chromosome (not tested by Phaster)
SCA84581.1	797432	798541	+	3q15B00-i1	1e-87	SCA84582.1	798541	798663	+	0.844078	-1	True	Bacillus glycinifermentans	GCA_900093775.1	LT603683.1	chromosome	2	No			bacterial chromosome
VEH76969.1	767569	768681	+	3q15B00-i1	8.7e-88	VEH76970.1	768678	768800	+	0.854595	-4	True	Bacillus licheniformis	GCA_900637645.1	LR134392.1	chromosome	2	No			bacterial chromosome
VEH77346.1	1146783	1147883	+	3q15B00-i1	3.2e-87	VEH77347.1	1147883	1147999	+	0.714788	-1	True	Bacillus licheniformis	GCA_900637645.1	LR134392.1	chromosome	2	No			bacterial chromosome
ABS73608.2	1215906	1217042	+	3q15B00-i1	2.6e-125	ABS73609.1	1217032	1217166	+	0.901887	-11	True	Bacillus velezensis FZB42	GCA_000015785.2	CP000560.2	chromosome	3	incomplete(20)	1215906-1228000	PHAGE_Bacill_SPbeta_NC_001884(7)	incomplete prophage
CAB13100.1	1315869	1317005	+	3q15B00-i1	2.4e-123	CAB13101.1	1316995	1317129	+	0.988893	-11	True	Bacillus subtilis subsp. subtilis str. 168	GCA_000009045.1	AL009126.3	chromosome	3	intact(110)	1314453-1350469	PHAGE_Paenib_Davies_NC_022980(10)	intact prophage
ADM37315.1	1273040	1274170	+	3q15B00-i1	6.6e-124	ADM37316.1	1274160	1274294	+	0.989076	-11	True	Bacillus subtilis subsp. spizizenii str. W23	GCA_000146565.1	CP002183.1	chromosome	3	intact(100)	1271618-1306739	PHAGE_Brevib_Osiris_NC_028969(8)	intact prophage
ADP31725.1	770616	771746	+	3q15B00-i1	2.6e-122	ADP31726.1	771736	771870	+	0.925032	-11	True	Bacillus atrophaeus 1942	GCA_000165925.1	CP002207.1	chromosome	3	incomplete(50)	770616-802635	PHAGE_Brevib_Osiris_NC_028969(8)	incomplete prophage
ADV96245.1	3528417	3529547	+	3q15B00-i1	6.3e-124	ADV96246.1	3529537	3529671	+	0.988893	-11	True	Bacillus subtilis BSn5	GCA_000186745.1	CP002468.1	chromosome	3	incomplete(40)	3526995-3546348	PHAGE_Bacill_IEBH_NC_011167(3)	incomplete prophage
AEB24354.1	2144520	2145650	-	3q15B00-i1	6.7e-125	AEB24353.1	2144396	2144530	-	0.901122	-11	True	Bacillus amyloliquefaciens TA208	GCA_000195515.1	CP002627.1	chromosome	3	intact(110)	2111288-2149374	PHAGE_Strept_1	intact prophage
AEB62878.1	1253835	1254965	+	3q15B00-i1	6.7e-125	AEB62879.1	1254955	1255089	+	0.901122	-11	True	Bacillus amyloliquefaciens LL3	GCA_000204275.1	CP002634.1	chromosome	3	intact(110)	1250111-1287873	PHAGE_Strept_1	intact prophage
AEK89369.1	2146553	2147683	-	3q15B00-i1	6.7e-125	AEK89368.1	2146429	2146563	-	0.901122	-11	True	Bacillus amyloliquefaciens XH7	GCA_000221645.1	CP002927.1	chromosome	3	intact(110)	2112592-2147683	PHAGE_Strept_1	intact prophage
AEP86198.1	1420947	1422077	+	3q15B00-i1	6.6e-124	AEP86199.1	1422067	1422201	+	0.988466	-11	True	Bacillus subtilis subsp. spizizenii TU-B-10	GCA_000227465.1	CP002905.1	chromosome	3	intact(100)	1419525-1454818	PHAGE_Brevib_Osiris_NC_028969(8)	intact prophage
AEP90367.1	1292861	1293991	+	3q15B00-i1	6.3e-124	AEP90368.1	1293981	1294115	+	0.988893	-11	True	Bacillus subtilis subsp. subtilis str. RO-NN-1	GCA_000227485.1	CP002906.1	chromosome	3	intact(110)	1291439-1327364	PHAGE_Strept_1	intact prophage
AFI27894.1	1363579	1364709	+	3q15B00-i1	8.7e-124	AFI27895.1	1364699	1364833	+	0.995625	-11	True	Bacillus sp. JS	GCA_000259365.1	CP003492.1	chromosome	3	intact(100)	1362157-1397080	PHAGE_Brevib_Jimmer1_NC_029104(7)	intact prophage
AFJ61347.1	1238892	1240064	+	3q15B00-i1	3e-125	AFJ61348.1	1240069	1240188	+	0.418206	4	True	Bacillus amyloliquefaciens Y2	GCA_000262385.1	CP003332.1	chromosome	3	incomplete(20)	1238892-1250943	PHAGE_Bacill_SPbeta_NC_001884(6)	incomplete prophage
AFQ57164.1	1295365	1296501	+	3q15B00-i1	2.4e-123	AFQ57165.1	1296440	1296625	+	0.939621	-62	True	Bacillus subtilis QB928	GCA_000293765.1	CP003783.1	chromosome	3	incomplete(60)	1293931-1327681	PHAGE_Clostr_phiCT453A_NC_028991(10)	incomplete prophage
AFZ90297.1	1259776	1260906	+	3q15B00-i1	4.4e-125	AFZ90298.1	1260896	1261030	+	0.901122	-11	True	Bacillus velezensis AS43.3	GCA_000319475.1	CP003838.1	chromosome	3	questionable(70)	1259776-1291675	PHAGE_Bacill_BalMu_1_NC_030945(9)	questionable prophage
AGA20870.1	2753652	2754788	-	3q15B00-i1	3.6e-124	AGA20871.1	2753528	2753662	-	0.988893	-11	True	Bacillus subtilis subsp. subtilis str. BSP1	GCA_000321395.1	CP003695.1	chromosome	3	intact(100)	2721743-2756204	PHAGE_Brevib_Osiris_NC_028969(8)	intact prophage
AGE63095.1	1319005	1320135	+	3q15B00-i1	7.3e-124	AGE63096.1	1320140	1320259	+	0.860535	4	True	Bacillus subtilis XF-1	GCA_000338735.1	CP004019.1	chromosome	3	No			bacterial chromosome
AGF28146.1	2698216	2699346	-	3q15B00-i1	4.4e-125	AGF28145.1	2698092	2698226	-	0.901122	-11	True	Bacillus amyloliquefaciens IT-45	GCA_000242855.2	CP004065.1	chromosome	3	questionable(70)	2667615-2699346	PHAGE_Brevib_Jimmer1_NC_029104(8)	questionable prophage
AGG60600.1	1315866	1317002	+	3q15B00-i1	2.4e-123	AGG60601.1	1316992	1317126	+	0.988893	-11	True	Bacillus subtilis subsp. subtilis 6051-HGW	GCA_000344745.1	CP003329.1	chromosome	3	incomplete(60)	1314450-1348180	PHAGE_Clostr_phiCT453A_NC_028991(10)	incomplete prophage
AGI28524.1	1279098	1280228	+	3q15B00-i1	7.3e-124	AGI28525.1	1280218	1280352	+	0.988893	-11	True	Bacillus subtilis subsp. subtilis str. BAB-1	GCA_000349795.1	CP004405.1	chromosome	3	intact(110)	1277676-1311433	PHAGE_Brevib_Jimmer1_NC_029104(8)	intact prophage
AGZ55955.1	1211266	1212396	+	3q15B00-i1	4.4e-125	AGZ55956.1	1212386	1212520	+	0.901887	-11	True	Bacillus amyloliquefaciens CC178	GCA_000494835.1	CP006845.1	chromosome	3	incomplete(10)	1211266-1223354	PHAGE_Bacill_SPbeta_NC_001884(7)	incomplete prophage
AHA77238.1	1278909	1280039	+	3q15B00-i1	4.1e-123	AHA77239.1	1280029	1280163	+	0.988893	-11	True	Bacillus subtilis PY79	GCA_000497485.1	CP006881.1	chromosome	3	intact(120)	1277487-1311219	PHAGE_Bacill_BalMu_1_NC_030945(8)	intact prophage
AHC41767.1	1243945	1245075	+	3q15B00-i1	4.4e-125	AHC41768.1	1245065	1245199	+	0.901122	-11	True	Bacillus amyloliquefaciens LFB112	GCA_000508265.1	CP006952.1	chromosome	3	intact(130)	1243945-1275666	PHAGE_Brevib_Jimmer1_NC_029104(8)	intact prophage
AHK48792.1	1238403	1239533	+	3q15B00-i1	4.4e-125	AHK48793.1	1239523	1239657	+	0.901122	-11	True	Bacillus velezensis TrigoCor1448	GCA_000583065.1	CP007244.1	chromosome	3	intact(130)	1235559-1270302	PHAGE_Clostr_phiCT453A_NC_028991(9)	intact prophage
AHZ15215.1	1244290	1245420	+	3q15B00-i1	4.4e-125	AHZ15216.1	1245410	1245544	+	0.901122	-11	True	Bacillus velezensis SQR9	GCA_000685725.1	CP006890.1	chromosome	3	incomplete(10)	1244290-1256373	PHAGE_Bacill_SPbeta_NC_001884(7)	incomplete prophage
AIC39638.1	1299423	1300553	+	3q15B00-i1	4.1e-123	AIC39639.1	1300543	1300677	+	0.988893	-11	True	Bacillus subtilis subsp. subtilis str. JH642 substr. AG174	GCA_000699465.1	CP007800.1	chromosome	3	incomplete(60)	1298001-1331733	PHAGE_Clostr_phiCT453A_NC_028991(10)	incomplete prophage
AIC43870.1	1299423	1300553	+	3q15B00-i1	4.1e-123	AIC43871.1	1300543	1300677	+	0.988893	-11	True	Bacillus subtilis subsp. subtilis str. AG1839	GCA_000699525.1	CP008698.1	chromosome	3	incomplete(60)	1298001-1331733	PHAGE_Clostr_phiCT453A_NC_028991(10)	incomplete prophage
AIC97787.1	1260314	1261444	+	3q15B00-i1	4.1e-123	AIC97788.1	1261434	1261568	+	0.988893	-11	True	Bacillus subtilis subsp. subtilis str. OH 131.1	GCA_000706705.1	CP007409.1	chromosome	3	intact(100)	1258892-1294018	PHAGE_Bacill_Pascal_NC_027372(11)	intact prophage
AII35248.1	1256428	1257558	+	3q15B00-i1	6.3e-124	AII35249.1	1257548	1257682	+	0.988893	-11	True	Bacillus subtilis TO-A	GCA_000737405.1	CP005997.1	chromosome	3	intact(150)	1255006-1288728	PHAGE_Brevib_Osiris_NC_028969(8)	intact prophage
AIU81370.1	1207249	1208379	+	3q15B00-i1	4.4e-125	AIU81371.1	1208369	1208503	+	0.891995	-11	True	Bacillus velezensis	GCA_000769555.1	CP009679.1	chromosome	3	intact(100)	1207249-1239114	PHAGE_Brevib_Jimmer1_NC_029104(8)	intact prophage
AIW29467.1	1216793	1217923	+	3q15B00-i1	2.3e-124	AIW29468.1	1217913	1218047	+	0.901122	-11	True	Bacillus subtilis	GCA_000772205.1	CP009611.1	chromosome	3	intact(150)	1216793-1248683	PHAGE_Brevib_Jimmer1_NC_029104(8)	intact prophage
AIX07001.1	1279164	1280294	+	3q15B00-i1	4.1e-123	AIX07002.1	1280284	1280418	+	0.988893	-11	True	Bacillus subtilis	GCA_000782835.1	CP009796.1	chromosome	3	intact(110)	1277742-1311782	PHAGE_Brevib_Osiris_NC_028969(8)	intact prophage
AIY92532.1	1315884	1317014	+	3q15B00-i1	4.1e-123	AIY92533.1	1317004	1317138	+	0.988893	-11	True	Bacillus subtilis subsp. subtilis str. 168	GCA_000789275.1	CP010052.1	chromosome	3	intact(150)	1314462-1348194	PHAGE_Brevib_Osiris_NC_028969(8)	intact prophage
AIY96844.1	1315634	1316764	+	3q15B00-i1	4.1e-123	AIY96845.1	1316754	1316888	+	0.988893	-11	True	Bacillus subtilis	GCA_000789295.1	CP010053.1	chromosome	3	intact(150)	1314212-1347944	PHAGE_Brevib_Osiris_NC_028969(8)	intact prophage
AJC24319.1	863813	864943	-	3q15B00-i1	4.4e-125	AJC24318.1	863689	863823	-	0.901122	-11	True	Bacillus sp. Pc3	GCA_000815145.1	CP010406.1	chromosome	3	intact(150)	832286-864943	PHAGE_Brevib_Jimmer1_NC_029104(8)	intact prophage
AJE78277.1	1827651	1828781	+	3q15B00-i1	4.4e-125	AJE78278.1	1828771	1828905	+	0.901122	-11	True	Bacillus sp. BH072	GCA_000827045.1	CP009938.1	chromosome	3	incomplete(50)	1827651-1839660	PHAGE_Bacill_SPbeta_NC_001884(6)	incomplete prophage
AJE93912.1	1295364	1296494	+	3q15B00-i1	4.1e-123	AJE93913.1	1296484	1296618	+	0.988893	-11	True	Bacillus subtilis subsp. subtilis	GCA_000827065.1	CP010314.1	chromosome	3	intact(150)	1293942-1327674	PHAGE_Brevib_Osiris_NC_028969(8)	intact prophage
AJH23552.1	1176070	1177200	+	3q15B00-i1	4.7e-125	AJH23553.1	1177190	1177324	+	0.901122	-11	True	Bacillus velezensis	GCA_000833005.1	CP010556.1	chromosome	3	intact(150)	1176070-1207638	PHAGE_Brevib_Jimmer1_NC_029104(8)	intact prophage
AJO57870.1	1057360	1058490	+	3q15B00-i1	6.3e-124	AJO57871.1	1058480	1058614	+	0.988893	-11	True	Bacillus sp. YP1	GCA_000877815.1	CP010014.1	chromosome	3	intact(150)	1055938-1089551	PHAGE_Brevib_Jimmer1_NC_029104(8)	intact prophage
AJW86694.1	3246915	3248045	+	3q15B00-i1	6.6e-124	AJW86695.1	3248035	3248169	+	0.989076	-11	True	Bacillus intestinalis	GCA_000959025.1	CP011051.1	chromosome	3	intact(140)	3245493-3280612	PHAGE_Brevib_Osiris_NC_028969(7)	intact prophage
AKC46786.1	1315875	1317005	+	3q15B00-i1	4.1e-123	AKC46787.1	1316995	1317129	+	0.988893	-11	True	Bacillus subtilis KCTC 1028 = ATCC 6051a	GCA_000971925.1	CP011115.1	chromosome	3	intact(150)	1314453-1348185	PHAGE_Brevib_Osiris_NC_028969(8)	intact prophage
AKD21775.1	1176483	1177613	+	3q15B00-i1	4.7e-125	AKD21776.1	1177603	1177737	+	0.901122	-11	True	Bacillus velezensis	GCA_000973485.1	CP011278.1	chromosome	3	intact(120)	1176483-1208051	PHAGE_Brevib_Jimmer1_NC_029104(8)	intact prophage
AKD29421.1	1301096	1302226	+	3q15B00-i1	2.1e-124	AKD29422.1	1302216	1302350	+	0.901122	-11	True	Bacillus velezensis NJN-6	GCA_000973585.1	CP007165.1	chromosome	3	incomplete(40)	1301096-1332736	PHAGE_Brevib_Jimmer1_NC_029104(8)	incomplete prophage
AKD34637.1	1266465	1267595	+	3q15B00-i1	7.3e-124	AKD34638.1	1267585	1267719	+	0.988893	-11	True	Bacillus subtilis HJ5	GCA_000973605.1	CP007173.1	chromosome	3	intact(100)	1265043-1298800	PHAGE_Brevib_Jimmer1_NC_029104(8)	intact prophage
AKE23108.1	1292884	1294020	+	3q15B00-i1	3.6e-124	AKE23109.1	1294010	1294144	+	0.988893	-11	True	Bacillus sp. LM 4-2	GCA_000978495.1	CP011101.1	chromosome	3	intact(110)	1291467-1325234	PHAGE_Brevib_Jimmer1_NC_029104(8)	intact prophage
AKF30130.1	1202193	1203323	+	3q15B00-i1	3.6e-125	AKF30131.1	1203313	1203447	+	0.901122	-11	True	Bacillus velezensis	GCA_000987825.1	CP011346.1	chromosome	3	intact(150)	1-4098640	PHAGE_Bacill_SPbeta_NC_001884(97)	intact prophage
AKF77039.1	2745497	2746627	-	3q15B00-i1	4.4e-125	AKF77038.1	2745373	2745507	-	0.901122	-11	True	Bacillus velezensis	GCA_000988345.1	CP011347.1	chromosome	3	incomplete(40)	2734544-2746627	PHAGE_Bacill_SPbeta_NC_001884(6)	incomplete prophage
AKI91687.1	1311143	1312273	+	3q15B00-i1	7.3e-124	AKI91688.1	1312263	1312397	+	0.988893	-11	True	Bacillus subtilis	GCA_001015095.1	CP011534.1	chromosome	3	intact(150)	1309721-1343457	PHAGE_Brevib_Jimmer1_NC_029104(8)	intact prophage
AKL75840.1	1244547	1245677	+	3q15B00-i1	4.4e-125	AKL75841.1	1245667	1245801	+	0.901122	-11	True	Bacillus velezensis	GCA_001023595.1	CP011686.1	chromosome	3	incomplete(10)	1244547-1256660	PHAGE_Bacill_SPbeta_NC_001884(7)	incomplete prophage
AKN13350.1	2225326	2226456	+	3q15B00-i1	6.3e-124	AKN13351.1	2226446	2226580	+	0.988893	-11	True	Bacillus subtilis	GCA_001037985.1	CP011882.1	chromosome	3	intact(110)	2223904-2257626	PHAGE_Brevib_Osiris_NC_028969(8)	intact prophage
ALS82596.1	2328530	2329660	-	3q15B00-i1	7.3e-124	ALS82595.1	2328406	2328540	-	0.988893	-11	True	Bacillus subtilis subsp. subtilis	GCA_001465815.1	CP013654.1	chromosome	3	intact(150)	2297325-2331082	PHAGE_Brevib_Jimmer1_NC_029104(8)	intact prophage
ALV00959.1	137410	138540	+	3q15B00-i1	3.6e-125	ALV00960.1	138530	138664	+	0.901122	-11	True	Bacillus amyloliquefaciens	GCA_001483885.1	CP013727.1	chromosome	3	intact(140)	135210-169135	PHAGE_Brevib_Osiris_NC_028969(9)	intact prophage
AMA51928.1	1289223	1290353	+	3q15B00-i1	4.2e-124	AMA51929.1	1290343	1290477	+	0.955350	-11	True	Bacillus subtilis subsp. inaquosorum	GCA_001534785.1	CP013984.1	chromosome	3	intact(150)	1289223-1321586	PHAGE_Brevib_Jimmer1_NC_029104(8)	intact prophage
AMB23659.1	1295139	1296269	+	3q15B00-i1	4.1e-123	AMB23660.1	1296259	1296393	+	0.988893	-11	True	Bacillus subtilis subsp. subtilis	GCA_001541905.1	CP014166.1	chromosome	3	intact(150)	1293717-1327449	PHAGE_Brevib_Osiris_NC_028969(8)	intact prophage
AME05646.1	999739	1000866	-	3q15B00-i1	1e-123	AME05645.1	999615	999749	-	0.805528	-11	True	Bacillus sp. SDLI1	GCA_001553895.1	CP013950.1	chromosome	3	intact(150)	1-4132387	PHAGE_Bacill_SPbeta_NC_001884(103)	intact prophage
AMK71875.1	1328244	1329374	+	3q15B00-i1	6.3e-124	AMK71876.1	1329364	1329498	+	0.988893	-11	True	Bacillus subtilis subsp. natto	GCA_001565875.1	CP014471.1	chromosome	3	intact(150)	1325123-1370514	PHAGE_Brevib_Jimmer1_NC_029104(8)	intact prophage
AMQ70736.1	3453919	3455049	+	3q15B00-i1	4.4e-125	AMQ70737.1	3455039	3455173	+	0.901122	-11	True	Bacillus amyloliquefaciens UMAF6639	GCA_001593765.1	CP006058.1	chromosome	3	intact(150)	3451031-3495883	PHAGE_Brevib_Jimmer1_NC_029104(8)	intact prophage
AMQ73678.1	1934757	1935887	+	3q15B00-i1	4.4e-125	AMQ73679.1	1935877	1936011	+	0.891995	-11	True	Bacillus amyloliquefaciens UMAF6614	GCA_001593785.1	CP006960.1	chromosome	3	intact(140)	1934757-1966542	PHAGE_Brevib_Jimmer1_NC_029104(8)	intact prophage
AMS46783.1	1295488	1296618	+	3q15B00-i1	4.1e-123	AMS46784.1	1296608	1296742	+	0.988893	-11	True	Bacillus subtilis	GCA_001604995.1	CP015004.1	chromosome	3	intact(110)	1294066-1327796	PHAGE_Clostr_phiCT453A_NC_028991(10)	intact prophage
ANX08912.1	3290841	3291971	-	3q15B00-i1	4.1e-123	ANX08911.1	3290717	3290851	-	0.988893	-11	True	Bacillus subtilis subsp. subtilis	GCA_001697265.1	CP015375.1	chromosome	3	intact(150)	3259661-3293393	PHAGE_Brevib_Osiris_NC_028969(8)	intact prophage
AOA10541.1	1315324	1316454	+	3q15B00-i1	4.1e-123	AOA10542.1	1316444	1316578	+	0.988893	-11	True	Bacillus subtilis subsp. subtilis	GCA_001703495.1	CP016852.1	chromosome	3	intact(150)	1313902-1347629	PHAGE_Brevib_Osiris_NC_028969(8)	intact prophage
AOA53867.1	1270652	1271782	+	3q15B00-i1	4.1e-123	AOA53868.1	1271772	1271906	+	0.988893	-11	True	Bacillus subtilis	GCA_001704095.1	CP016894.1	chromosome	3	intact(100)	1269230-1304428	PHAGE_Brevib_Jimmer1_NC_029104(9)	intact prophage
AOC90667.1	1186805	1187935	+	3q15B00-i1	7.5e-125	AOC90668.1	1187925	1188059	+	0.883767	-11	True	Bacillus amyloliquefaciens	GCA_001705195.1	CP016913.1	chromosome	3	questionable(90)	1186805-1219318	PHAGE_Brevib_Jimmer1_NC_029104(9)	questionable prophage
AOL27901.1	2972986	2974116	-	3q15B00-i1	4.1e-123	AOL27900.1	2972862	2972996	-	0.988893	-11	True	Bacillus sp. FJAT-14266	GCA_001719225.1	CP017072.1	chromosome	3	intact(130)	2940341-2975538	PHAGE_Brevib_Jimmer1_NC_029104(8)	intact prophage
AOL29182.1	82260	83390	+	3q15B00-i1	4.1e-123	AOL29183.1	83380	83514	+	0.988893	-11	True	Bacillus gibsonii	GCA_001719185.1	CP017070.1	chromosome	3	intact(130)	80838-116036	PHAGE_Brevib_Jimmer1_NC_029104(8)	intact prophage
AOL97048.1	1294012	1295142	+	3q15B00-i1	6.3e-124	AOL97049.1	1295132	1295266	+	0.988893	-11	True	Bacillus subtilis	GCA_001720505.1	CP017112.1	chromosome	3	incomplete(60)	1292588-1326309	PHAGE_Clostr_phiCT453A_NC_028991(9)	incomplete prophage
AOR97704.1	1342300	1343430	+	3q15B00-i1	6.3e-124	AOR97705.1	1343420	1343554	+	0.988893	-11	True	Bacillus subtilis	GCA_001746575.1	CP017314.1	chromosome	3	intact(100)	1340878-1375610	PHAGE_Brevib_Jimmer1_NC_029104(8)	intact prophage
AOS67463.1	1405986	1407116	+	3q15B00-i1	6.3e-124	AOS67464.1	1407106	1407240	+	0.988893	-11	True	Bacillus subtilis	GCA_001747445.1	CP015222.1	chromosome	3	intact(150)	1401167-1439296	PHAGE_Brevib_Jimmer1_NC_029104(8)	intact prophage
AOY06851.1	3195702	3196832	+	3q15B00-i1	6.3e-124	AOY06852.1	3196822	3196956	+	0.988893	-11	True	Bacillus subtilis	GCA_001808235.1	CP017676.1	chromosome	3	intact(150)	3194280-3229318	PHAGE_Brevib_Jimmer1_NC_029104(8)	intact prophage
APH68127.1	2383519	2384649	+	3q15B00-i1	6.6e-124	APH68128.1	2384639	2384773	+	0.988466	-11	True	Bacillus subtilis	GCA_001889625.1	CP018173.1	chromosome	3	intact(140)	2382097-2416062	PHAGE_Brevib_Jimmer1_NC_029104(8)	intact prophage
API41575.1	587115	588245	+	3q15B00-i1	6.3e-124	API41576.1	588235	588369	+	0.988893	-11	True	Bacillus subtilis	GCA_001890405.1	CP018184.1	chromosome	3	intact(150)	583994-629385	PHAGE_Brevib_Jimmer1_NC_029104(8)	intact prophage
API95370.1	955869	956999	-	3q15B00-i1	6.3e-124	API95369.1	955745	955879	-	0.988893	-11	True	Bacillus subtilis	GCA_001902555.1	CP017763.1	chromosome	3	intact(150)	913910-959710	PHAGE_Brevib_Jimmer1_NC_029104(8)	intact prophage
AQZ90134.1	1315899	1317035	+	3q15B00-i1	2.4e-123	AQZ90135.1	1317025	1317159	+	0.988893	-11	True	Bacillus subtilis	GCA_002055965.1	CP020102.1	chromosome	3	intact(110)	1314483-1348214	PHAGE_Brevib_Osiris_NC_028969(8)	intact prophage
ARB36640.1	1296080	1297216	+	3q15B00-i1	3.6e-124	ARB36641.1	1297206	1297340	+	0.984001	-11	True	Bacillus subtilis	GCA_002072735.1	CP020367.1	chromosome	3	intact(120)	1294663-1328450	PHAGE_Brevib_Osiris_NC_028969(8)	intact prophage
ARI87906.1	3502582	3503718	+	3q15B00-i1	3.6e-124	ARI87907.1	3503708	3503842	+	0.988893	-11	True	Bacillus subtilis	GCA_002096095.1	CP020722.1	chromosome	3	intact(130)	3499877-3535898	PHAGE_Brevib_Jimmer1_NC_029104(8)	intact prophage
ARN87842.1	2720904	2722034	-	3q15B00-i1	4.4e-125	ARN87841.1	2720780	2720914	-	0.901122	-11	True	Bacillus velezensis	GCA_002117165.1	CP011937.1	chromosome	3	intact(150)	2690186-2722034	PHAGE_Brevib_Jimmer1_NC_029104(8)	intact prophage
ARV44606.1	1222388	1223518	-	3q15B00-i1	4.2e-124	ARV44605.1	1222264	1222398	-	0.989620	-11	True	Bacillus subtilis	GCA_002163815.1	CP016767.1	chromosome	3	intact(130)	1190893-1223518	PHAGE_Brevib_Jimmer1_NC_029104(7)	intact prophage
ARV98256.1	1347950	1349080	+	3q15B00-i1	6.3e-124	ARV98257.1	1349070	1349204	+	0.988893	-11	True	Bacillus subtilis subsp. subtilis	GCA_002173695.1	CP021498.1	chromosome	3	intact(100)	1346528-1381260	PHAGE_Brevib_Osiris_NC_028969(8)	intact prophage
ARW02333.1	1347957	1349087	+	3q15B00-i1	6.3e-124	ARW02334.1	1349077	1349211	+	0.988893	-11	True	Bacillus subtilis subsp. subtilis	GCA_002173715.1	CP021499.1	chromosome	3	intact(100)	1346535-1381267	PHAGE_Brevib_Osiris_NC_028969(8)	intact prophage
ARW06313.1	1340793	1341923	+	3q15B00-i1	1.2e-123	ARW06314.1	1341913	1342047	+	0.968218	-11	True	Bacillus atrophaeus	GCA_002173495.1	CP021500.1	chromosome	3	incomplete(60)	1340793-1372816	PHAGE_Brevib_Jimmer1_NC_029104(9)	incomplete prophage
ARW31033.1	1403494	1404624	+	3q15B00-i1	6.3e-124	ARW31034.1	1404614	1404748	+	0.988893	-11	True	Bacillus subtilis subsp. subtilis	GCA_002173615.1	CP021507.1	chromosome	3	questionable(80)	1398675-1436805	PHAGE_Brevib_Jimmer1_NC_029104(8)	questionable prophage
ARW38526.1	1337006	1338136	+	3q15B00-i1	6.7e-125	ARW38527.1	1338126	1338260	+	0.901122	-11	True	Bacillus amyloliquefaciens	GCA_002173635.1	CP021505.1	chromosome	3	questionable(90)	1337006-1369230	PHAGE_Brevib_Osiris_NC_028969(9)	questionable prophage
ARZ57574.1	1209227	1210357	+	3q15B00-i1	4.4e-125	ARZ57575.1	1210347	1210481	+	0.901122	-11	True	Bacillus velezensis	GCA_002192235.1	CP021495.1	chromosome	3	intact(150)	1209227-1241074	PHAGE_Brevib_Jimmer1_NC_029104(8)	intact prophage
ASB52716.1	1334718	1335848	+	3q15B00-i1	4.4e-125	ASB52717.1	1335838	1335972	+	0.901122	-11	True	Bacillus velezensis	GCA_002201935.1	CP021888.1	chromosome	3	incomplete(20)	1334718-1346757	PHAGE_Bacill_SPbeta_NC_001884(7)	incomplete prophage
ASB56739.1	1347949	1349079	+	3q15B00-i1	6.3e-124	ASB56740.1	1349069	1349203	+	0.988893	-11	True	Bacillus subtilis subsp. subtilis	GCA_002201955.1	CP021889.1	chromosome	3	intact(100)	1346527-1381259	PHAGE_Brevib_Osiris_NC_028969(8)	intact prophage
ASB60515.1	1166916	1168052	+	3q15B00-i1	2.6e-124	ASB60516.1	1168042	1168176	+	0.995625	-11	True	Bacillus sp. MD-5	GCA_002201875.1	CP021911.1	chromosome	3	intact(140)	1165500-1199437	PHAGE_Brevib_Jimmer1_NC_029104(7)	intact prophage
ASB64957.1	1367810	1368940	+	3q15B00-i1	4.4e-125	ASB64958.1	1368930	1369064	+	0.805528	-11	True	Bacillus velezensis	GCA_002201975.1	CP021890.1	chromosome	3	incomplete(30)	1361949-1379890	PHAGE_Bacill_SPbeta_NC_001884(7)	incomplete prophage
ASB69328.1	1337486	1338616	+	3q15B00-i1	6.3e-124	ASB69329.1	1338606	1338740	+	0.988893	-11	True	Bacillus subtilis subsp. subtilis	GCA_002201995.1	CP021892.1	chromosome	3	intact(120)	1332667-1370798	PHAGE_Brevib_Jimmer1_NC_029104(8)	intact prophage
ASB92808.1	1295840	1296970	+	3q15B00-i1	6.3e-124	ASB92809.1	1296960	1297094	+	0.988893	-11	True	Bacillus subtilis subsp. subtilis	GCA_002202035.1	CP021921.1	chromosome	3	incomplete(50)	1294418-1328056	PHAGE_Bacill_Pascal_NC_027372(11)	incomplete prophage
ASB99026.1	1276963	1278099	+	3q15B00-i1	3.6e-124	ASB99027.1	1278089	1278223	+	0.988893	-11	True	Bacillus subtilis	GCA_002202055.1	CP021903.1	chromosome	3	intact(110)	1275547-1309160	PHAGE_Brevib_Jimmer1_NC_029104(8)	intact prophage
ASF28464.1	1293188	1294318	+	3q15B00-i1	6.7e-125	ASF28465.1	1294308	1294442	+	0.901122	-11	True	Bacillus amyloliquefaciens	GCA_002209305.1	CP011252.1	chromosome	3	intact(100)	1290951-1325901	PHAGE_Brevib_Osiris_NC_028969(8)	intact prophage
ASF54758.1	1223298	1224434	+	3q15B00-i1	2.6e-125	ASF54759.1	1224424	1224558	+	0.901122	-11	True	Bacillus velezensis	GCA_002205715.1	CP021976.1	chromosome	3	questionable(90)	1223298-1255268	PHAGE_Brevib_Jimmer1_NC_029104(8)	questionable prophage
ASK23286.1	1283786	1284916	+	3q15B00-i1	7.3e-124	ASK23287.1	1284906	1285040	+	0.988893	-11	True	Bacillus subtilis	GCA_002216085.1	CP022287.1	chromosome	3				bacterial chromosome (not tested by Phaster)
ASK58019.1	1218050	1219186	+	3q15B00-i1	2.6e-125	ASK58020.1	1219176	1219310	+	0.891995	-11	True	Bacillus velezensis	GCA_002216755.1	CP022341.1	chromosome	3				bacterial chromosome (not tested by Phaster)
ASP25834.1	2280297	2281433	+	3q15B00-i1	2.6e-125	ASP25835.1	2281423	2281557	+	0.901122	-11	True	Bacillus velezensis	GCA_002237515.1	CP022531.1	chromosome	3	intact(120)	2280297-2312351	PHAGE_Brevib_Jimmer1_NC_029104(8)	intact prophage
ASS61465.1	1000360	1001490	-	3q15B00-i1	4.4e-125	ASS61464.1	1000236	1000370	-	0.901122	-11	True	Bacillus velezensis	GCA_002243325.2	CP022654.2	chromosome	3	questionable(70)	969611-1001490	PHAGE_Brevib_Jimmer1_NC_029104(8)	questionable prophage
ASS70717.1	1402592	1403728	+	3q15B00-i1	2.4e-123	ASS70718.1	1403718	1403852	+	0.967175	-11	True	Bacillus atrophaeus	GCA_002243495.1	CP022653.1	chromosome	3	intact(130)	1402592-1435140	PHAGE_Brevib_Jimmer1_NC_029104(9)	intact prophage
ASV04116.1	3666298	3667434	+	3q15B00-i1	3.6e-124	ASV04117.1	3667424	3667558	+	0.988893	-11	True	Bacillus subtilis	GCA_002269195.1	CP022891.1	chromosome	3	No			bacterial chromosome
ASZ60990.1	1378331	1379467	+	3q15B00-i1	2.4e-123	ASZ60991.1	1379457	1379591	+	0.988893	-11	True	Bacillus subtilis	GCA_002290305.1	CP023257.1	chromosome	3	intact(110)	1376915-1410915	PHAGE_Brevib_Osiris_NC_028969(8)	intact prophage
ATC52553.1	3198479	3199609	+	3q15B00-i1	4.4e-125	ATC52554.1	3199599	3199733	+	0.901122	-11	True	Bacillus velezensis	GCA_002310315.1	CP023320.1	chromosome	3	questionable(70)	3198479-3230358	PHAGE_Brevib_Jimmer1_NC_029104(8)	questionable prophage
ATD76365.1	3108548	3109678	+	3q15B00-i1	4.4e-125	ATD76366.1	3109668	3109802	+	0.891995	-11	True	Bacillus velezensis	GCA_002327165.1	CP023431.1	chromosome	3	intact(100)	3108548-3140413	PHAGE_Brevib_Jimmer1_NC_029104(8)	intact prophage
ATL39142.1	1200455	1201591	+	3q15B00-i1	2.6e-125	ATL39143.1	1201581	1201715	+	0.901122	-11	True	Bacillus velezensis	GCA_002556565.1	CP023748.1	chromosome	3	intact(110)	1200455-1231931	PHAGE_Clostr_phiCT453A_NC_028991(9)	intact prophage
ATO10599.1	2235129	2236265	+	3q15B00-i1	2.6e-125	ATO10600.1	2236255	2236389	+	0.901122	-11	True	Bacillus velezensis	GCA_002688525.1	CP023859.1	chromosome	3	intact(120)	2235129-2267182	PHAGE_Brevib_Jimmer1_NC_029104(8)	intact prophage
ATO29509.1	3283012	3284148	-	3q15B00-i1	2.4e-123	ATO29508.1	3282888	3283022	-	0.967175	-11	True	Bacillus atrophaeus	GCA_002688645.1	CP024051.1	chromosome	3	intact(120)	3251883-3284148	PHAGE_Brevib_Jimmer1_NC_029104(8)	intact prophage
ATV22374.1	1218260	1219396	+	3q15B00-i1	2.6e-125	ATV22375.1	1219386	1219520	+	0.891995	-11	True	Bacillus sp. Lzh-5	GCA_002763675.1	CP024647.1	chromosome	3	intact(120)	1218260-1250131	PHAGE_Brevib_Jimmer1_NC_029104(8)	intact prophage
ATY27884.1	1188587	1189723	+	3q15B00-i1	2.6e-125	ATY27885.1	1189713	1189847	+	0.901122	-11	True	Bacillus velezensis	GCA_002796465.1	CP024897.1	chromosome	3	intact(120)	1188587-1220918	PHAGE_Brevib_Jimmer1_NC_029104(9)	intact prophage
AUS13472.1	3135195	3136331	+	3q15B00-i1	2.6e-124	AUS13473.1	3136321	3136455	+	0.995625	-11	True	Bacillus subtilis	GCA_002893805.1	CP025941.1	chromosome	3	intact(120)	3133779-3167766	PHAGE_Brevib_Jimmer1_NC_029104(7)	intact prophage
AVL06280.1	3607439	3608575	+	3q15B00-i1	3.6e-124	AVL06281.1	3608565	3608699	+	0.988893	-11	True	Bacillus subtilis	GCA_002982175.1	CP020023.1	chromosome	3	intact(130)	3604734-3640755	PHAGE_Brevib_Jimmer1_NC_029104(8)	intact prophage
AWG38999.1	2180378	2181514	-	3q15B00-i1	2.6e-125	AWG38998.1	2180254	2180388	-	0.901122	-11	True	Bacillus velezensis	GCA_003076535.1	CP023414.1	chromosome	3	intact(120)	2149985-2181514	PHAGE_Brevib_Jimmer1_NC_029104(8)	intact prophage
AWM16557.1	1377380	1378516	+	3q15B00-i1	2.4e-124	AWM16558.1	1378506	1378640	+	0.955350	-11	True	Bacillus subtilis subsp. inaquosorum	GCA_003148415.1	CP029465.1	chromosome	3	intact(110)	1377380-1408264	PHAGE_Brevib_Jimmer1_NC_029104(8)	intact prophage
AWM20474.1	1203730	1204866	+	3q15B00-i1	2.4e-123	AWM20475.1	1204856	1204990	+	0.988893	-11	True	Bacillus subtilis	GCA_003148355.2	CP029461.2	chromosome	3	incomplete(60)	1202314-1237512	PHAGE_Brevib_Jimmer2_NC_041976(9)	incomplete prophage
AXF32589.1	1326285	1327421	+	3q15B00-i1	3.6e-124	AXF32590.1	1327411	1327545	+	0.988893	-11	True	Bacillus sp. DM2	GCA_003330965.1	CP030937.1	chromosome	3	intact(110)	1324869-1358482	PHAGE_Brevib_Jimmer1_NC_029104(8)	intact prophage
BAI84835.1	1328391	1329521	+	3q15B00-i1	6.3e-124	BAI84836.2	1329526	1329645	+	0.860535	4	True	Bacillus subtilis subsp. natto BEST195	GCA_000209795.2	AP011541.2	chromosome	3	intact(100)	1325680-1361701	PHAGE_Brevib_Osiris_NC_028969(10)	intact prophage
BAM57439.1	1291110	1292240	+	3q15B00-i1	4.1e-123	BAM57440.1	1292230	1292364	+	0.988893	-11	True	Bacillus subtilis BEST7003	GCA_000523045.1	AP012496.1	chromosome	3	intact(110)	1289688-1325707	PHAGE_Thermu_OH2_NC_021784(9)	intact prophage
CBI42453.1	1336684	1337814	+	3q15B00-i1	6.7e-125	CBI42454.1	1337804	1337938	+	0.901122	-11	True	Bacillus amyloliquefaciens DSM 7 = ATCC 23350	GCA_000196735.1	FN597644.1	chromosome	3	intact(100)	1336684-1369017	PHAGE_Brevib_Jimmer1_NC_029104(9)	intact prophage
CCF04734.1	1254275	1255405	+	3q15B00-i1	4.4e-125	CCF04735.1	1255395	1255529	+	0.901122	-11	True	Bacillus velezensis CAU B946	GCA_000283695.1	HE617159.1	chromosome	3	intact(100)	1252075-1286171	PHAGE_Brevib_Jimmer1_NC_029104(8)	intact prophage
CCG49200.1	1240785	1241915	+	3q15B00-i1	4.4e-125	CCG49201.1	1241905	1242039	+	0.901122	-11	True	Bacillus velezensis YAU B9601-Y2	GCA_000284395.1	HE774679.1	chromosome	3	incomplete(20)	1240785-1252794	PHAGE_Bacill_SPbeta_NC_001884(6)	incomplete prophage
CCP21203.1	1186800	1187930	+	3q15B00-i1	4.4e-125	CCP21204.1	1187920	1188054	+	0.901122	-11	True	Bacillus velezensis UCMB5036	GCA_000341875.1	HF563562.1	chromosome	3	intact(110)	1184753-1228459	PHAGE_Brevib_Jimmer1_NC_029104(8)	intact prophage
CDG25476.1	1198801	1199931	+	3q15B00-i1	4.4e-125	CDG25477.1	1199921	1200055	+	0.901122	-11	True	Bacillus velezensis UCMB5113	GCA_000455585.1	HG328254.1	chromosome	3	intact(100)	1198801-1230388	PHAGE_Brevib_Jimmer1_NC_029104(8)	intact prophage
CDG29168.1	1236446	1237576	+	3q15B00-i1	4.4e-125	CDG29169.1	1237566	1237700	+	0.901122	-11	True	Bacillus velezensis UCMB5033	GCA_000455565.1	HG328253.1	chromosome	3	questionable(70)	1236446-1268214	PHAGE_Clostr_phiCT453A_NC_028991(9)	questionable prophage
CDH96325.1	2735618	2736748	-	3q15B00-i1	4.4e-125	CDH96324.1	2735494	2735628	-	0.891995	-11	True	Bacillus velezensis NAU-B3	GCA_000493375.1	HG514499.1	chromosome	3	questionable(70)	2704883-2736748	PHAGE_Brevib_Jimmer1_NC_029104(8)	questionable prophage
CEI56388.1	1315846	1316976	+	3q15B00-i1	4.1e-123	CEI56389.1	1316966	1317100	+	0.988893	-11	True	Bacillus subtilis	GCA_000953615.1	LN649259.1	chromosome	3	intact(110)	1314424-1348156	PHAGE_Brevib_Osiris_NC_028969(8)	intact prophage
CEJ76811.1	1315849	1316979	+	3q15B00-i1	4.1e-123	CEJ76812.1	1316969	1317103	+	0.988893	-11	True	Bacillus sp. BS34A	GCA_000952895.1	LN680001.1	chromosome	3	intact(110)	1314427-1348159	PHAGE_Brevib_Osiris_NC_028969(8)	intact prophage
CUX93085.1	1191069	1192199	+	3q15B00-i1	4.4e-125	CUX93086.1	1192189	1192323	+	0.901122	-11	True	Bacillus velezensis	GCA_001536925.1	LN999829.1	chromosome	3	intact(110)	1191069-1223202	PHAGE_Brevib_Jimmer1_NC_029104(8)	intact prophage
QCE18054.1	1217105	1218241	+	3q15B00-i1	7.9e-125	QCE18055.1	1218231	1218365	+	0.901122	-11	True	Bacillus velezensis	GCA_000815275.2	CP039380.1	chromosome	3				bacterial chromosome (not tested by Phaster)
ANF36142.1	1208972	1210102	+	3q15B00-i1	4.4e-125	ANF36143.1	1210092	1210226	+	0.901122	-11	True	Bacillus velezensis	GCA_003431885.1	CP014838.1	chromosome	3	intact(150)	1208972-1240820	PHAGE_Brevib_Jimmer1_NC_029104(8)	intact prophage
AXS60383.1	1285818	1286954	+	3q15B00-i1	2.6e-125	AXS60384.1	1286944	1287078	+	0.901122	-11	True	Bacillus velezensis	GCA_003432425.1	CP023075.1	chromosome	3	incomplete(30)	1285818-1297866	PHAGE_Bacill_SPbeta_NC_001884(7)	incomplete prophage
AYE63845.1	1308961	1310097	+	3q15B00-i1	2.4e-123	AYE63846.1	1310087	1310221	+	0.988893	-11	True	Bacillus subtilis	GCA_003610955.1	CP032310.1	chromosome	3	incomplete(20)	1307545-1341277	PHAGE_Brevib_Osiris_NC_028969(8)	incomplete prophage
AYF10748.1	1223010	1224146	+	3q15B00-i1	3.6e-124	AYF10749.1	1224136	1224270	+	0.988893	-11	True	Bacillus subtilis	GCA_003612735.1	CP032315.1	chromosome	3	incomplete(20)	1221594-1255210	PHAGE_Brevib_Jimmer1_NC_029104(8)	incomplete prophage
AYK56573.1	907934	909070	+	3q15B00-i1	3.6e-124	AYK56574.1	909060	909194	+	0.988893	-11	True	Bacillus subtilis subsp. subtilis	GCA_003665235.1	CP032853.1	chromosome	3	intact(130)	904824-949904	PHAGE_Brevib_Jimmer1_NC_029104(8)	intact prophage
AYK62518.1	2826906	2828042	+	3q15B00-i1	2.4e-123	AYK62519.1	2828032	2828166	+	0.988893	-11	True	Bacillus subtilis subsp. subtilis	GCA_003665255.1	CP032860.1	chromosome	3	incomplete(60)	2825490-2860687	PHAGE_Brevib_Jimmer2_NC_041976(9)	incomplete prophage
AYK67233.1	3463254	3464390	+	3q15B00-i1	1.3e-123	AYK67234.1	3464380	3464514	+	0.988893	-11	True	Bacillus subtilis subsp. subtilis	GCA_003665215.1	CP032855.1	chromosome	3	incomplete(50)	3463254-3495082	PHAGE_Brevib_Jimmer1_NC_029104(8)	incomplete prophage
AYK70201.1	2085293	2086429	+	3q15B00-i1	3.6e-124	AYK70202.1	2086419	2086553	+	0.988893	-11	True	Bacillus subtilis subsp. subtilis	GCA_003665195.1	CP032852.1	chromosome	3				bacterial chromosome (not tested by Phaster)
AYK73894.1	1652756	1653892	+	3q15B00-i1	3.6e-124	AYK73895.1	1653882	1654016	+	0.988893	-11	True	Bacillus subtilis subsp. subtilis	GCA_003665275.1	CP032857.1	chromosome	3				bacterial chromosome (not tested by Phaster)
AYK79637.1	3172450	3173586	+	3q15B00-i1	3.6e-124	AYK79638.1	3173576	3173710	+	0.988893	-11	True	Bacillus subtilis subsp. subtilis	GCA_003665295.1	CP032867.1	chromosome	3				bacterial chromosome (not tested by Phaster)
AYK81402.1	574565	575701	-	3q15B00-i1	3.6e-124	AYK81401.1	574441	574575	-	0.988893	-11	True	Bacillus subtilis subsp. subtilis	GCA_003665355.1	CP032865.1	chromosome	3	intact(140)	542386-578406	PHAGE_Brevib_Jimmer1_NC_029104(8)	intact prophage
AYK86187.1	1201798	1202934	-	3q15B00-i1	3.6e-124	AYK86186.1	1201674	1201808	-	0.988893	-11	True	Bacillus subtilis subsp. subtilis	GCA_003665335.1	CP032861.1	chromosome	3				bacterial chromosome (not tested by Phaster)
AYK92465.1	3602426	3603562	+	3q15B00-i1	3.6e-124	AYK92466.1	3603552	3603686	+	0.988893	-11	True	Bacillus subtilis subsp. subtilis	GCA_003665315.1	CP032863.1	chromosome	3	No			bacterial chromosome
AYL00858.1	2043567	2044703	+	3q15B00-i1	3.6e-124	AYL00859.1	2044693	2044827	+	0.988893	-11	True	Bacillus subtilis subsp. subtilis	GCA_003665395.1	CP032872.1	chromosome	3	intact(130)	2040452-2085843	PHAGE_Brevib_Jimmer1_NC_029104(8)	intact prophage
AZV48132.1	669367	670503	-	3q15B00-i1	1.1e-124	AZV48131.1	669243	669377	-	0.989522	-11	True	Bacillus halotolerans	GCA_004006435.1	CP029364.1	chromosome	3				bacterial chromosome (not tested by Phaster)
AZV88778.1	460485	461615	+	3q15B00-i1	6.7e-125	AZV88779.1	461605	461739	+	0.901122	-11	True	Bacillus amyloliquefaciens	GCA_004006115.1	CP018902.1	chromosome	3	questionable(90)	460485-492817	PHAGE_Brevib_Jimmer2_NC_041976(8)	questionable prophage
BBA75810.1	1241010	1242140	+	3q15B00-i1	4.4e-125	BBA75811.1	1242130	1242264	+	0.901122	-11	True	Bacillus velezensis	GCA_003573875.1	AP018402.1	chromosome	3				bacterial chromosome (not tested by Phaster)
BBK71919.1	1315472	1316602	+	3q15B00-i1	4.1e-123	BBK71920.1	1316592	1316726	+	0.988893	-11	True	Bacillus subtilis subsp. subtilis	GCA_006741845.1	AP019714.1	chromosome	3	intact(110)	1314050-1347782	PHAGE_Brevib_Jimmer1_NC_029104(7)	intact prophage
QAR56299.1	1208391	1209521	+	3q15B00-i1	4.4e-125	QAR56300.1	1209511	1209645	+	0.891995	-11	True	Bacillus velezensis	GCA_004101805.1	CP034203.1	chromosome	3				bacterial chromosome (not tested by Phaster)
QAR61261.1	2420013	2421149	+	3q15B00-i1	3.6e-124	QAR61262.1	2421139	2421273	+	0.988893	-11	True	Bacillus subtilis	GCA_004101945.1	CP026010.1	chromosome	3	intact(120)	2417307-2452586	PHAGE_Brevib_Osiris_NC_028969(8)	intact prophage
QAR78938.1	1404742	1405878	+	3q15B00-i1	3.6e-124	QAR78939.1	1405868	1406002	+	0.988893	-11	True	Bacillus subtilis	GCA_004101365.1	CP035162.1	chromosome	3				bacterial chromosome (not tested by Phaster)
QAR82981.1	1278746	1279882	+	3q15B00-i1	3.6e-124	QAR82982.1	1279872	1280006	+	0.988893	-11	True	Bacillus subtilis	GCA_004101445.1	CP035165.1	chromosome	3	incomplete(60)	1277330-1310943	PHAGE_Brevib_Jimmer2_NC_041976(9)	incomplete prophage
QAR92293.1	1334906	1336042	+	3q15B00-i1	3.6e-124	QAR92294.1	1336032	1336166	+	0.988893	-11	True	Bacillus subtilis	GCA_004101465.1	CP035166.1	chromosome	3	questionable(70)	1333489-1367256	PHAGE_Brevib_Jimmer2_NC_041976(9)	questionable prophage
QAR96393.1	1336951	1338087	+	3q15B00-i1	4.4e-124	QAR96394.1	1338077	1338211	+	0.988893	-11	True	Bacillus subtilis	GCA_004101345.1	CP035161.1	chromosome	3				bacterial chromosome (not tested by Phaster)
QAS03405.1	1286770	1287906	+	3q15B00-i1	3.6e-124	QAS03406.1	1287896	1288030	+	0.988893	-11	True	Bacillus subtilis	GCA_004101565.1	CP035191.1	chromosome	3				bacterial chromosome (not tested by Phaster)
QAS07462.1	1300423	1301559	+	3q15B00-i1	2.4e-123	QAS07463.1	1301549	1301683	+	0.988893	-11	True	Bacillus subtilis	GCA_004101425.1	CP035164.1	chromosome	3	questionable(70)	1299007-1333121	PHAGE_Brevib_Jimmer2_NC_041976(9)	questionable prophage
QAS11604.1	1324453	1325589	+	3q15B00-i1	3.6e-124	QAS11605.1	1325579	1325713	+	0.988893	-11	True	Bacillus subtilis	GCA_004101405.1	CP035163.1	chromosome	3				bacterial chromosome (not tested by Phaster)
QAS20014.1	1286772	1287908	+	3q15B00-i1	3.6e-124	QAS20015.1	1287898	1288032	+	0.988893	-11	True	Bacillus subtilis	GCA_004101485.1	CP035167.1	chromosome	3				bacterial chromosome (not tested by Phaster)
QAT35881.1	1290907	1292043	+	3q15B00-i1	3.6e-124	QAT35882.1	1292033	1292167	+	0.988893	-11	True	Bacillus subtilis	GCA_004103555.1	CP035230.1	chromosome	3	questionable(70)	1289490-1323250	PHAGE_Brevib_Jimmer2_NC_041976(9)	questionable prophage
QAT45449.1	1355094	1356230	+	3q15B00-i1	4.1e-124	QAT45450.1	1356220	1356354	+	0.988893	-11	True	Bacillus subtilis	GCA_004103595.1	CP035231.1	chromosome	3				bacterial chromosome (not tested by Phaster)
QAT57151.1	1345550	1346686	+	3q15B00-i1	3.6e-124	QAT57152.1	1346676	1346810	+	0.988893	-11	True	Bacillus subtilis	GCA_004103535.1	CP035226.1	chromosome	3	intact(100)	1344134-1376459	PHAGE_Brevib_Jimmer2_NC_041976(8)	intact prophage
QAT74240.1	1278714	1279850	+	3q15B00-i1	3.6e-124	QAT74241.1	1279840	1279974	+	0.988893	-11	True	Bacillus sp. WR11	GCA_004103875.1	CP033064.1	chromosome	3	incomplete(60)	1277298-1310911	PHAGE_Brevib_Jimmer2_NC_041976(9)	incomplete prophage
QAV09253.1	2197513	2198649	-	3q15B00-i1	1.1e-122	QAV09252.1	2197389	2197523	-	0.919166	-11	True	Bacillus vallismortis	GCA_004116955.1	CP026362.1	chromosome	3	intact(140)	2163817-2200061	PHAGE_Brevib_Jimmer2_NC_041976(8)	intact prophage
QAV83762.1	1285313	1286449	+	3q15B00-i1	3.6e-124	QAV83763.1	1286439	1286573	+	0.988893	-11	True	Bacillus subtilis	GCA_004119535.1	CP035391.1	chromosome	3				bacterial chromosome (not tested by Phaster)
QAV87880.1	1322995	1324131	+	3q15B00-i1	3.6e-124	QAV87881.1	1324121	1324255	+	0.988277	-11	True	Bacillus subtilis	GCA_004119555.1	CP035390.1	chromosome	3				bacterial chromosome (not tested by Phaster)
QAV95797.1	1292829	1293965	+	3q15B00-i1	3.6e-124	QAV95798.1	1293955	1294089	+	0.988893	-11	True	Bacillus subtilis	GCA_004119595.1	CP035394.1	chromosome	3				bacterial chromosome (not tested by Phaster)
QAV99789.1	1303314	1304450	+	3q15B00-i1	3.6e-124	QAV99790.1	1304440	1304574	+	0.988893	-11	True	Bacillus subtilis	GCA_004119615.1	CP035402.1	chromosome	3	questionable(80)	1300199-1345582	PHAGE_Brevib_Osiris_NC_028969(8)	questionable prophage
QAW03751.1	1318887	1320023	+	3q15B00-i1	3.6e-124	QAW03752.1	1320013	1320147	+	0.988893	-11	True	Bacillus subtilis	GCA_004119635.1	CP035395.1	chromosome	3				bacterial chromosome (not tested by Phaster)
QAW07953.1	1394580	1395716	+	3q15B00-i1	2.4e-123	QAW07954.1	1395706	1395840	+	0.988893	-11	True	Bacillus subtilis	GCA_004119655.1	CP035403.1	chromosome	3	intact(130)	1393163-1426897	PHAGE_Brevib_Osiris_NC_028969(8)	intact prophage
QAW11914.1	1308294	1309430	+	3q15B00-i1	3.6e-124	QAW11915.1	1309420	1309554	+	0.988893	-11	True	Bacillus subtilis	GCA_004119675.1	CP035397.1	chromosome	3				bacterial chromosome (not tested by Phaster)
QAW16147.1	1307093	1308229	+	3q15B00-i1	3.6e-124	QAW16148.1	1308219	1308353	+	0.988893	-11	True	Bacillus subtilis	GCA_004119695.1	CP035401.1	chromosome	3	questionable(70)	1305676-1339299	PHAGE_Brevib_Jimmer1_NC_029104(7)	questionable prophage
QAW20244.1	1307092	1308228	+	3q15B00-i1	3.6e-124	QAW20245.1	1308218	1308352	+	0.988893	-11	True	Bacillus subtilis	GCA_004119715.1	CP035400.1	chromosome	3	questionable(70)	1305675-1339298	PHAGE_Brevib_Jimmer1_NC_029104(7)	questionable prophage
QAW32618.1	1340140	1341276	+	3q15B00-i1	2.4e-123	QAW32619.1	1341266	1341400	+	0.988893	-11	True	Bacillus subtilis	GCA_004119775.1	CP035406.1	chromosome	3	intact(120)	1338724-1373797	PHAGE_Brevib_Osiris_NC_028969(8)	intact prophage
QAW41253.1	1333096	1334232	+	3q15B00-i1	2.4e-123	QAW41254.1	1334222	1334356	+	0.988893	-11	True	Bacillus subtilis	GCA_004119815.1	CP035413.1	chromosome	3	intact(130)	1331680-1365433	PHAGE_Brevib_Jimmer2_NC_041976(8)	intact prophage
QAW45294.1	1294942	1296078	+	3q15B00-i1	3.6e-124	QAW45295.1	1296068	1296202	+	0.988893	-11	True	Bacillus subtilis	GCA_004119835.1	CP035411.1	chromosome	3	incomplete(60)	1293526-1327139	PHAGE_Brevib_Jimmer2_NC_041976(9)	incomplete prophage
QAW53553.1	1323653	1324789	+	3q15B00-i1	3.6e-124	QAW53554.1	1324779	1324913	+	0.988893	-11	True	Bacillus subtilis	GCA_004119875.1	CP035414.1	chromosome	3				bacterial chromosome (not tested by Phaster)
QBG55671.1	1207453	1208583	+	3q15B00-i1	6.7e-125	QBG55672.1	1208573	1208707	+	0.901122	-11	True	Bacillus amyloliquefaciens	GCA_003868675.1	CP032146.1	chromosome	3	questionable(80)	1207453-1240167	PHAGE_Brevib_Jimmer2_NC_041976(9)	questionable prophage
QBJ81815.1	1330886	1332022	+	3q15B00-i1	3.6e-124	QBJ81816.1	1332012	1332146	+	0.988893	-11	True	Bacillus subtilis subsp. subtilis	GCA_004328925.1	CP029609.1	chromosome	3	intact(140)	1329469-1363558	PHAGE_Brevib_Osiris_NC_028969(8)	intact prophage
QBQ43654.1	600602	601738	-	3q15B00-i1	2.6e-125	QBQ43653.1	600478	600612	-	0.901122	-11	True	Bacillus amyloliquefaciens	GCA_004421045.1	CP038028.1	chromosome	3	intact(120)	569047-601738	PHAGE_Brevib_Jimmer1_NC_029104(8)	intact prophage
QCC35624.1	1240171	1241307	+	3q15B00-i1	2.6e-125	QCC35625.1	1241297	1241431	+	0.901122	-11	True	Bacillus velezensis	GCA_004799565.1	CP039297.1	chromosome	3				bacterial chromosome (not tested by Phaster)
QCK10390.1	1295356	1296492	+	3q15B00-i1	2.4e-123	QCK10391.1	1296482	1296616	+	0.988893	-11	True	Bacillus subtilis	GCA_005160425.1	CP033205.1	chromosome	3	intact(110)	1293940-1327672	PHAGE_Brevib_Jimmer2_NC_041976(8)	intact prophage
QCU14550.1	1295710	1296846	+	3q15B00-i1	3.6e-124	QCU14551.1	1296836	1296970	+	0.984001	-11	True	Bacillus subtilis	GCA_005849145.1	CP040528.1	chromosome	3	intact(120)	1294293-1328080	PHAGE_Brevib_Jimmer2_NC_041976(8)	intact prophage
QCX88950.1	1315469	1316605	+	3q15B00-i1	2.4e-123	QCX88951.1	1316595	1316729	+	0.988893	-11	True	Bacillus subtilis subsp. subtilis NCIB 3610 = ATCC 6051	GCA_006088795.1	CP034484.1	chromosome	3				bacterial chromosome (not tested by Phaster)
QCY16768.1	1284326	1285462	+	3q15B00-i1	3.8e-124	QCY16769.1	1285452	1285586	+	0.989076	-11	True	Bacillus subtilis subsp. spizizenii ATCC 6633	GCA_006094475.1	CP034943.1	chromosome	3				bacterial chromosome (not tested by Phaster)
QCY75580.1	2793468	2794604	-	3q15B00-i1	2.4e-123	QCY75579.1	2793344	2793478	-	0.988893	-11	True	Bacillus subtilis	GCA_006165085.1	CP021123.1	chromosome	3	intact(130)	2762267-2796020	PHAGE_Brevib_Jimmer2_NC_041976(8)	intact prophage
QDD02481.1	154647	155783	+	3q15B00-i1	3.8e-124	QDD02482.1	155773	155907	+	0.989076	-11	True	Bacillus subtilis	GCA_006364495.1	CP041015.1	chromosome	3				bacterial chromosome (not tested by Phaster)
QDF48253.1	1209170	1210300	+	3q15B00-i1	5.4e-124	QDF48254.1	1210290	1210424	+	0.822723	-11	True	Bacillus velezensis	GCA_006489235.1	CP041144.1	chromosome	3	incomplete(20)	1209170-1221249	PHAGE_Bacill_SPbeta_NC_001884(7)	incomplete prophage
QDF51899.1	1209187	1210317	+	3q15B00-i1	4.4e-125	QDF51900.1	1210307	1210441	+	0.822723	-11	True	Bacillus velezensis	GCA_006489255.1	CP041143.1	chromosome	3				bacterial chromosome (not tested by Phaster)
QDF55554.1	1198628	1199758	+	3q15B00-i1	4.4e-125	QDF55555.1	1199748	1199882	+	0.901122	-11	True	Bacillus velezensis	GCA_006489275.1	CP041145.1	chromosome	3				bacterial chromosome (not tested by Phaster)
QDK68628.1	2883220	2884356	+	3q15B00-i1	1.1e-124	QDK68629.1	2884346	2884480	+	0.989522	-11	True	Bacillus halotolerans	GCA_006965425.1	CP041357.1	chromosome	3				bacterial chromosome (not tested by Phaster)
QDK89519.1	1260753	1261889	+	3q15B00-i1	2.6e-125	QDK89520.1	1261879	1262013	+	0.901122	-11	True	Bacillus velezensis	GCA_006965525.1	CP041361.1	chromosome	3	intact(120)	1260753-1292651	PHAGE_Brevib_Jimmer2_NC_041976(8)	intact prophage
QDK93504.1	1328075	1329211	+	3q15B00-i1	3.6e-124	QDK93505.1	1329201	1329335	+	0.988893	-11	True	Bacillus sp. M4U3P1	GCA_006965545.1	CP041372.1	chromosome	3				bacterial chromosome (not tested by Phaster)
QDL82848.1	2889116	2890252	-	3q15B00-i1	2.6e-125	QDL82847.1	2888992	2889126	-	0.901122	-11	True	Bacillus velezensis	GCA_006974185.1	CP023341.1	chromosome	3				bacterial chromosome (not tested by Phaster)
QDP87955.1	1283049	1284185	+	3q15B00-i1	2.6e-125	QDP87956.1	1284175	1284309	+	0.901122	-11	True	Bacillus amyloliquefaciens	GCA_007362635.1	CP041691.1	chromosome	3				bacterial chromosome (not tested by Phaster)
QDP91672.1	1142016	1143152	+	3q15B00-i1	1.4e-124	QDP91673.1	1143142	1143276	+	0.901122	-11	True	Bacillus amyloliquefaciens	GCA_007827165.1	CP041693.1	chromosome	3	intact(120)	1142016-1174106	PHAGE_Brevib_Osiris_NC_028969(9)	intact prophage
QDW04938.1	1315462	1316598	+	3q15B00-i1	2.4e-123	QDW04939.1	1316588	1316722	+	0.988893	-11	True	Bacillus sp. KBS0812	GCA_005937795.2	CP041757.1	chromosome	3	intact(110)	1314046-1347778	PHAGE_Brevib_Jimmer2_NC_041976(8)	intact prophage
QEO30259.1	1211260	1212396	+	3q15B00-i1	2.6e-125	QEO30260.1	1212386	1212520	+	0.901887	-11	True	Bacillus velezensis	GCA_008367895.1	CP043546.1	chromosome	3				bacterial chromosome (not tested by Phaster)
QEQ51486.1	90649	91785	+	3q15B00-i1	2.6e-125	QEQ51487.1	91775	91909	+	0.901122	-11	True	Bacillus amyloliquefaciens	GCA_008534375.1	CP041770.1	chromosome	3				bacterial chromosome (not tested by Phaster)
QEV91123.1	1290829	1291965	+	3q15B00-i1	2.6e-125	QEV91124.1	1291955	1292089	+	0.901122	-11	True	Bacillus velezensis	GCA_008727675.1	CP044133.1	chromosome	3				bacterial chromosome (not tested by Phaster)
QEX97499.1	1209185	1210321	+	3q15B00-i1	2e-124	QEX97500.1	1210311	1210445	+	0.901122	-11	True	Bacillus velezensis	GCA_008802875.1	CP044349.1	chromosome	3				bacterial chromosome (not tested by Phaster)
QEY88449.1	454624	455754	-	3q15B00-i1	4.4e-125	QEY88448.1	454500	454634	-	0.901887	-11	True	Bacillus amyloliquefaciens	GCA_008807995.1	CP044359.1	chromosome	3				bacterial chromosome (not tested by Phaster)
QEY92977.1	1162630	1163760	+	3q15B00-i1	4.4e-125	QEY92978.1	1163750	1163884	+	0.901887	-11	True	Bacillus amyloliquefaciens	GCA_008808015.1	CP044360.1	chromosome	3				bacterial chromosome (not tested by Phaster)
QFS24272.1	1209094	1210230	+	3q15B00-i1	2.6e-125	QFS24273.1	1210220	1210354	+	0.901122	-11	True	Bacillus velezensis	GCA_009362235.1	CP045186.1	chromosome	3				bacterial chromosome (not tested by Phaster)
QFY81574.1	1804207	1805343	+	3q15B00-i1	3.6e-124	QFY81575.1	1805333	1805467	+	0.988893	-11	True	Bacillus subtilis	GCA_009497795.1	CP031783.1	chromosome	3	incomplete(60)	1802790-1836446	PHAGE_Brevib_Jimmer2_NC_041976(8)	incomplete prophage
QFY84257.1	365185	366321	+	3q15B00-i1	3.6e-124	QFY84258.1	366311	366445	+	0.988893	-11	True	Bacillus subtilis	GCA_009497815.1	CP031784.1	chromosome	3	questionable(70)	363769-397870	PHAGE_Brevib_Jimmer2_NC_041976(9)	questionable prophage
QGH56180.1	1229425	1230561	+	3q15B00-i1	2.6e-125	QGH56181.1	1230551	1230685	+	0.901122	-11	True	Bacillus velezensis	GCA_008244925.1	CP043416.1	chromosome	3				bacterial chromosome (not tested by Phaster)
QGH96157.1	1394691	1395827	+	3q15B00-i1	2.4e-123	QGH96158.1	1395817	1395951	+	0.988893	-11	True	Bacillus subtilis	GCA_009662275.1	CP045826.1	chromosome	3				bacterial chromosome (not tested by Phaster)
QGI00301.1	1400975	1402111	+	3q15B00-i1	3.6e-124	QGI00302.1	1402101	1402235	+	0.988893	-11	True	Bacillus subtilis	GCA_009662235.1	CP045825.1	chromosome	3	intact(110)	1399559-1434106	PHAGE_Brevib_Jimmer2_NC_041976(8)	intact prophage
QGI04275.1	1295963	1297099	+	3q15B00-i1	3.6e-124	QGI04276.1	1297089	1297223	+	0.988893	-11	True	Bacillus subtilis	GCA_009662195.1	CP045824.1	chromosome	3				bacterial chromosome (not tested by Phaster)
QGI08477.1	1285903	1287039	+	3q15B00-i1	2.4e-123	QGI08478.1	1287029	1287163	+	0.988893	-11	True	Bacillus subtilis	GCA_009662255.1	CP045823.1	chromosome	3				bacterial chromosome (not tested by Phaster)
QGI12693.1	1294951	1296087	+	3q15B00-i1	2.4e-123	QGI12694.1	1296077	1296211	+	0.988893	-11	True	Bacillus subtilis	GCA_009662215.1	CP045821.1	chromosome	3	intact(110)	1293535-1327267	PHAGE_Brevib_Jimmer2_NC_041976(8)	intact prophage
QGI17016.1	1285915	1287051	+	3q15B00-i1	2.4e-123	QGI17017.1	1287041	1287175	+	0.988893	-11	True	Bacillus subtilis	GCA_009662175.1	CP045820.1	chromosome	3				bacterial chromosome (not tested by Phaster)
QGI21258.1	1304116	1305252	+	3q15B00-i1	2.4e-123	QGI21259.1	1305242	1305376	+	0.988893	-11	True	Bacillus subtilis	GCA_009662155.1	CP045819.1	chromosome	3	incomplete(60)	1302700-1337897	PHAGE_Brevib_Jimmer2_NC_041976(9)	incomplete prophage
QGI26299.1	1286265	1287401	+	3q15B00-i1	2.4e-123	QGI26300.1	1287391	1287525	+	0.988893	-11	True	Bacillus subtilis	GCA_009662375.1	CP045818.1	chromosome	3				bacterial chromosome (not tested by Phaster)
QGI30312.1	1281927	1283063	+	3q15B00-i1	3.6e-124	QGI30313.1	1283053	1283187	+	0.988893	-11	True	Bacillus subtilis	GCA_009662355.1	CP045817.1	chromosome	3				bacterial chromosome (not tested by Phaster)
QGI34360.1	1342467	1343603	+	3q15B00-i1	3.6e-124	QGI34361.1	1343593	1343727	+	0.988893	-11	True	Bacillus subtilis	GCA_009662335.1	CP045816.1	chromosome	3				bacterial chromosome (not tested by Phaster)
QGI38450.1	1315456	1316592	+	3q15B00-i1	2.4e-123	QGI38451.1	1316582	1316716	+	0.988893	-11	True	Bacillus subtilis	GCA_009662435.1	CP045922.1	chromosome	3	intact(110)	1314040-1347772	PHAGE_Brevib_Jimmer2_NC_041976(8)	intact prophage
QGI47145.1	1315456	1316592	+	3q15B00-i1	2.4e-123	QGI47146.1	1316582	1316716	+	0.988893	-11	True	Bacillus subtilis	GCA_009662415.1	CP045812.1	chromosome	3	intact(110)	1314040-1347772	PHAGE_Brevib_Jimmer2_NC_041976(8)	intact prophage
QGI51448.1	1294894	1296030	+	3q15B00-i1	2.4e-123	QGI51449.1	1296020	1296154	+	0.988893	-11	True	Bacillus subtilis	GCA_009662455.1	CP045811.1	chromosome	3	intact(110)	1293478-1327210	PHAGE_Brevib_Jimmer2_NC_041976(8)	intact prophage
QGI71890.1	455635	456771	+	3q15B00-i1	7.6e-125	QGI71891.1	456761	456895	+	0.901122	-11	True	Bacillus velezensis	GCA_009663035.1	CP045926.1	chromosome	3				bacterial chromosome (not tested by Phaster)
QGJ64414.1	1185216	1186352	+	3q15B00-i1	2.6e-125	QGJ64415.1	1186342	1186476	+	0.901122	-11	True	Bacillus velezensis	GCA_009664145.1	CP041192.1	chromosome	3				bacterial chromosome (not tested by Phaster)
QGU25058.1	2906221	2907357	-	3q15B00-i1	4.2e-124	QGU25057.1	2906097	2906231	-	0.988893	-11	True	Bacillus subtilis	GCA_009665145.2	CP046448.1	chromosome	3				bacterial chromosome (not tested by Phaster)
QGU47024.1	1202693	1203829	+	3q15B00-i1	2.6e-125	QGU47025.1	1203819	1203953	+	0.901122	-11	True	Bacillus velezensis	GCA_009738165.1	CP045711.1	chromosome	3				bacterial chromosome (not tested by Phaster)
QGZ43424.1	33089	34225	+	3q15B00-i1	2.6e-125	QGZ43425.1	34215	34349	+	0.901122	-11	True	Bacillus velezensis	GCA_009789615.1	CP046918.1	chromosome	3				bacterial chromosome (not tested by Phaster)
QHC11302.1	1212918	1214054	+	3q15B00-i1	2.6e-125	QHC11303.1	1214044	1214178	+	0.901122	-11	True	Bacillus velezensis	GCA_009834085.1	CP047157.1	chromosome	3				bacterial chromosome (not tested by Phaster)
QHE16949.1	2813503	2814639	+	3q15B00-i1	3.6e-124	QHE16950.1	2814629	2814763	+	0.988893	-11	True	Bacillus subtilis	GCA_009857115.1	CP047325.1	chromosome	3				bacterial chromosome (not tested by Phaster)
QHF57193.1	1365108	1366238	+	3q15B00-i1	6.3e-124	QHF57194.1	1366243	1366362	+	0.860535	4	True	Bacillus subtilis	GCA_009866865.1	CP023409.1	chromosome	3				bacterial chromosome (not tested by Phaster)
QHH19700.1	1333589	1334725	+	3q15B00-i1	3.6e-124	QHH19701.1	1334715	1334849	+	0.988893	-11	True	Bacillus subtilis	GCA_009884005.1	CP047485.1	chromosome	3				bacterial chromosome (not tested by Phaster)
QHJ02924.1	1276020	1277156	+	3q15B00-i1	2.6e-125	QHJ02925.1	1277146	1277280	+	0.901122	-11	True	Bacillus sp. AM1(2019)	GCA_009906915.1	CP047644.1	chromosome	3	intact(120)	1276020-1308621	PHAGE_Brevib_Jimmer2_NC_041976(8)	intact prophage
QHJ94060.1	1104088	1105218	+	3q15B00-i1	6.3e-124	QHJ94061.1	1105208	1105342	+	0.988893	-11	True	Bacillus subtilis	GCA_009913255.1	CP028201.1	chromosome	3				bacterial chromosome (not tested by Phaster)
QHJ98700.1	1691756	1692886	-	3q15B00-i1	6.3e-124	QHJ98699.1	1691632	1691766	-	0.990761	-11	True	Bacillus subtilis	GCA_009913275.1	CP028202.1	chromosome	3	incomplete(50)	1659035-1694308	PHAGE_Brevib_Jimmer2_NC_041976(9)	incomplete prophage
QHK03827.1	2674582	2675712	+	3q15B00-i1	4.4e-125	QHK03828.1	2675702	2675836	+	0.901122	-11	True	Bacillus velezensis	GCA_009913295.1	CP028204.1	chromosome	3				bacterial chromosome (not tested by Phaster)
QHK08476.1	3503693	3504823	+	3q15B00-i1	1.8e-125	QHK08477.1	3504813	3504947	+	0.901122	-11	True	Bacillus velezensis	GCA_009913315.1	CP028205.1	chromosome	3	incomplete(50)	3489554-3544322	PHAGE_Brevib_Osiris_NC_028969(8)	incomplete prophage
QHK10122.1	1198418	1199548	+	3q15B00-i1	4.4e-125	QHK10123.1	1199538	1199672	+	0.901122	-11	True	Bacillus velezensis	GCA_009913335.1	CP028206.1	chromosome	3				bacterial chromosome (not tested by Phaster)
QHK16032.1	3380231	3381361	-	3q15B00-i1	4.4e-125	QHK16031.1	3380107	3380241	-	0.901122	-11	True	Bacillus velezensis	GCA_009913355.1	CP028207.1	chromosome	3				bacterial chromosome (not tested by Phaster)
QHK64742.1	2627276	2628406	+	3q15B00-i1	4.4e-125	QHK64743.1	2628396	2628530	+	0.901122	-11	True	Bacillus velezensis	GCA_009913375.1	CP028208.1	chromosome	3				bacterial chromosome (not tested by Phaster)
QHL56356.1	3462675	3463805	-	3q15B00-i1	6.3e-124	QHL56355.1	3462551	3462685	-	0.988893	-11	True	Bacillus subtilis	GCA_009913395.1	CP028209.1	chromosome	3				bacterial chromosome (not tested by Phaster)
QHL93410.1	1350576	1351706	+	3q15B00-i1	4.4e-125	QHL93411.1	1351696	1351830	+	0.901122	-11	True	Bacillus velezensis	GCA_009913475.1	CP028210.1	chromosome	3				bacterial chromosome (not tested by Phaster)
QHL99524.1	3773095	3774225	-	3q15B00-i1	4.4e-125	QHL99523.1	3772971	3773105	-	0.901122	-11	True	Bacillus velezensis	GCA_009913495.1	CP028211.1	chromosome	3				bacterial chromosome (not tested by Phaster)
QHM01409.1	1449826	1450956	-	3q15B00-i1	6.3e-124	QHM01408.1	1449702	1449836	-	0.988893	-11	True	Bacillus subtilis	GCA_009913515.1	CP028212.1	chromosome	3	intact(110)	1418656-1452378	PHAGE_Brevib_Jimmer2_NC_041976(8)	intact prophage
QHM06450.1	2341881	2343011	-	3q15B00-i1	6.3e-124	QHM06449.1	2341757	2341891	-	0.988893	-11	True	Bacillus subtilis	GCA_009913535.1	CP028213.1	chromosome	3				bacterial chromosome (not tested by Phaster)
QHM11818.1	3554898	3556028	+	3q15B00-i1	6.3e-124	QHM11819.1	3556018	3556152	+	0.988893	-11	True	Bacillus subtilis	GCA_009913555.1	CP028215.1	chromosome	3				bacterial chromosome (not tested by Phaster)
QHM16039.1	3711780	3712910	-	3q15B00-i1	6.3e-124	QHM16038.1	3711656	3711790	-	0.988893	-11	True	Bacillus subtilis	GCA_009913575.1	CP028217.1	chromosome	3				bacterial chromosome (not tested by Phaster)
QHM17189.1	757462	758592	-	3q15B00-i1	6.3e-124	QHM17188.1	757338	757472	-	0.988893	-11	True	Bacillus subtilis	GCA_009913595.1	CP028218.1	chromosome	3				bacterial chromosome (not tested by Phaster)
QHM78554.1	353233	354363	+	3q15B00-i1	4.4e-125	QHM78555.1	354353	354487	+	0.901122	-11	True	Bacillus velezensis	GCA_009914135.1	CP028961.1	chromosome	3				bacterial chromosome (not tested by Phaster)
QHM83882.1	1934759	1935889	+	3q15B00-i1	6.3e-124	QHM83883.1	1935879	1936013	+	0.988893	-11	True	Bacillus subtilis	GCA_009914155.1	CP031693.1	chromosome	3				bacterial chromosome (not tested by Phaster)
QHM89637.1	3751453	3752583	-	3q15B00-i1	4.4e-125	QHM89636.1	3751329	3751463	-	0.901122	-11	True	Bacillus velezensis	GCA_009914175.1	CP031694.1	chromosome	3				bacterial chromosome (not tested by Phaster)
QHQ58440.1	3122490	3123626	+	3q15B00-i1	2.6e-125	QHQ58441.1	3123616	3123750	+	0.866070	-11	True	Bacillus velezensis	GCA_009931675.1	CP048002.1	chromosome	3				bacterial chromosome (not tested by Phaster)
QID49726.1	1209094	1210230	+	3q15B00-i1	2.6e-125	QID49727.1	1210220	1210354	+	0.901122	-11	True	Bacillus sp. LUNF1	GCA_011008975.1	CP048876.1	chromosome	3				bacterial chromosome (not tested by Phaster)
QIR32557.1	1258148	1259278	+	3q15B00-i1	4.4e-125	QIR32558.1	1259268	1259402	+	0.901122	-11	True	Bacillus velezensis	GCA_011784665.1	CP050424.1	chromosome	3				bacterial chromosome (not tested by Phaster)
QIR72083.1	1209298	1210434	+	3q15B00-i1	2.6e-125	QIR72084.1	1210424	1210558	+	0.901122	-11	True	Bacillus velezensis	GCA_011769925.1	CP050448.1	chromosome	3				bacterial chromosome (not tested by Phaster)
CAB12503.2	750959	752089	+	3q15B00-i1	1.1e-159	CAX52580.1	752079	752252	+	0.882618	-11	True	Bacillus subtilis subsp. subtilis str. 168	GCA_000009045.1	AL009126.3	chromosome	4	incomplete(60)	738824-756986	PHAGE_Bacill_phBC6A51_NC_004820(1)	incomplete prophage
ADM36749.1	719344	720486	+	3q15B00-i1	6.5e-153	ADM36750.1	720476	720652	+	0.945689	-11	True	Bacillus subtilis subsp. spizizenii str. W23	GCA_000146565.1	CP002183.1	chromosome	4	No			bacterial chromosome
ADV95670.1	2968844	2969974	+	3q15B00-i1	7.2e-160	ADV95671.1	2969964	2970137	+	0.865706	-11	True	Bacillus subtilis BSn5	GCA_000186745.1	CP002468.1	chromosome	4	No			bacterial chromosome
AFI27312.1	817145	818275	+	3q15B00-i1	1.8e-156	AFI27314.1	818265	818438	+	0.879267	-11	True	Bacillus sp. JS	GCA_000259365.1	CP003492.1	chromosome	4	No			bacterial chromosome
AFQ56605.1	730460	731590	+	3q15B00-i1	1.1e-159	AFQ56606.1	731580	731753	+	0.882618	-11	True	Bacillus subtilis QB928	GCA_000293765.1	CP003783.1	chromosome	4	No			bacterial chromosome
AGG60038.1	750956	752086	+	3q15B00-i1	1.1e-159	AGG60039.1	752076	752249	+	0.882618	-11	True	Bacillus subtilis subsp. subtilis 6051-HGW	GCA_000344745.1	CP003329.1	chromosome	4	No			bacterial chromosome
AGI27951.1	722645	723775	+	3q15B00-i1	5.4e-159	AGI27952.1	723765	723938	+	0.897221	-11	True	Bacillus subtilis subsp. subtilis str. BAB-1	GCA_000349795.1	CP004405.1	chromosome	4	No			bacterial chromosome
AIC39066.1	734507	735637	+	3q15B00-i1	1.1e-159	AIC39067.1	735627	735800	+	0.882618	-11	True	Bacillus subtilis subsp. subtilis str. JH642 substr. AG174	GCA_000699465.1	CP007800.1	chromosome	4	No			bacterial chromosome
AIC43298.1	734507	735637	+	3q15B00-i1	1.1e-159	AIC43299.1	735627	735800	+	0.882618	-11	True	Bacillus subtilis subsp. subtilis str. AG1839	GCA_000699525.1	CP008698.1	chromosome	4	No			bacterial chromosome
AII34756.1	716676	717806	+	3q15B00-i1	9.4e-160	AII37848.1	717796	717969	+	0.848216	-11	True	Bacillus subtilis TO-A	GCA_000737405.1	CP005997.1	chromosome	4	No			bacterial chromosome
AIX06451.1	723858	724988	+	3q15B00-i1	2e-159	AIX06452.1	724978	725157	+	0.942219	-11	True	Bacillus subtilis	GCA_000782835.1	CP009796.1	chromosome	4	No			bacterial chromosome
AIY91976.1	750968	752098	+	3q15B00-i1	1.1e-159	AIY91977.1	752088	752261	+	0.882618	-11	True	Bacillus subtilis subsp. subtilis str. 168	GCA_000789275.1	CP010052.1	chromosome	4	No			bacterial chromosome
AIY96288.1	750718	751848	+	3q15B00-i1	1.1e-159	AIY96289.1	751838	752011	+	0.882618	-11	True	Bacillus subtilis	GCA_000789295.1	CP010053.1	chromosome	4	No			bacterial chromosome
AJE93355.1	730448	731578	+	3q15B00-i1	1.1e-159	AJE93356.1	731568	731741	+	0.882618	-11	True	Bacillus subtilis subsp. subtilis	GCA_000827065.1	CP010314.1	chromosome	4	No			bacterial chromosome
AJO57340.1	492104	493234	+	3q15B00-i1	6e-159	AJO57341.1	493224	493397	+	0.852878	-11	True	Bacillus sp. YP1	GCA_000877815.1	CP010014.1	chromosome	4	No			bacterial chromosome
AJW86173.1	2692997	2694139	+	3q15B00-i1	6.5e-153	AJW86174.1	2694129	2694305	+	0.945689	-11	True	Bacillus intestinalis	GCA_000959025.1	CP011051.1	chromosome	4	No			bacterial chromosome
AKC46228.1	750957	752087	+	3q15B00-i1	1.1e-159	AKC46229.1	752077	752250	+	0.882618	-11	True	Bacillus subtilis KCTC 1028 = ATCC 6051a	GCA_000971925.1	CP011115.1	chromosome	4	No			bacterial chromosome
AKD34083.1	711418	712548	+	3q15B00-i1	5.4e-159	AKD34084.1	712538	712711	+	0.897221	-11	True	Bacillus subtilis HJ5	GCA_000973605.1	CP007173.1	chromosome	4	No			bacterial chromosome
AKE22520.1	735003	736133	+	3q15B00-i1	4.7e-159	AKE22521.1	736123	736296	+	0.939325	-11	True	Bacillus sp. LM 4-2	GCA_000978495.1	CP011101.1	chromosome	4	No			bacterial chromosome
AKI91141.1	742653	743783	+	3q15B00-i1	2.5e-159	AKI91142.1	743773	743946	+	0.897221	-11	True	Bacillus subtilis	GCA_001015095.1	CP011534.1	chromosome	4	No			bacterial chromosome
AKN12775.1	1685752	1686882	+	3q15B00-i1	9.4e-160	AKN12776.1	1686872	1687045	+	0.848216	-11	True	Bacillus subtilis	GCA_001037985.1	CP011882.1	chromosome	4	No			bacterial chromosome
ALS83137.1	2884790	2885920	-	3q15B00-i1	5.4e-159	ALS83136.1	2884627	2884800	-	0.897221	-11	True	Bacillus subtilis subsp. subtilis	GCA_001465815.1	CP013654.1	chromosome	4	No			bacterial chromosome
AMA51391.1	733934	735076	+	3q15B00-i1	1.3e-153	AMA51392.1	735066	735242	+	0.904767	-11	True	Bacillus subtilis subsp. inaquosorum	GCA_001534785.1	CP013984.1	chromosome	4	No			bacterial chromosome
AMB23102.1	730192	731322	+	3q15B00-i1	1.1e-159	AMB23103.1	731312	731485	+	0.882618	-11	True	Bacillus subtilis subsp. subtilis	GCA_001541905.1	CP014166.1	chromosome	4	No			bacterial chromosome
AMK71318.1	739802	740932	+	3q15B00-i1	6.7e-160	AMK71319.1	740922	741095	+	0.882618	-11	True	Bacillus subtilis subsp. natto	GCA_001565875.1	CP014471.1	chromosome	4	No			bacterial chromosome
AMS46228.1	730588	731718	+	3q15B00-i1	1.1e-159	AMS46229.1	731708	731881	+	0.882618	-11	True	Bacillus subtilis	GCA_001604995.1	CP015004.1	chromosome	4	No			bacterial chromosome
ANJ29735.1	700936	702066	+	3q15B00-i1	1.1e-159	ANJ29736.1	702056	702229	+	0.882618	-11	True	Bacillus subtilis subsp. subtilis	GCA_001660525.1	CP015975.1	chromosome	4	No			bacterial chromosome
ANX09466.1	3855755	3856885	-	3q15B00-i1	1.1e-159	ANX09465.1	3855592	3855765	-	0.882618	-11	True	Bacillus subtilis subsp. subtilis	GCA_001697265.1	CP015375.1	chromosome	4	No			bacterial chromosome
AOA09988.1	750417	751547	+	3q15B00-i1	1.1e-159	AOA09989.1	751537	751710	+	0.882618	-11	True	Bacillus subtilis subsp. subtilis	GCA_001703495.1	CP016852.1	chromosome	4	No			bacterial chromosome
AOA53311.1	707276	708406	+	3q15B00-i1	1.6e-158	AOA53312.1	708396	708569	+	0.839198	-11	True	Bacillus subtilis	GCA_001704095.1	CP016894.1	chromosome	4	No			bacterial chromosome
AOL28450.1	3538984	3540114	-	3q15B00-i1	3.2e-158	AOL28449.1	3538821	3538994	-	0.856111	-11	True	Bacillus sp. FJAT-14266	GCA_001719225.1	CP017072.1	chromosome	4	No			bacterial chromosome
AOL32471.1	3604550	3605680	+	3q15B00-i1	3.2e-158	AOL32472.1	3605670	3605843	+	0.856111	-11	True	Bacillus gibsonii	GCA_001719185.1	CP017070.1	chromosome	4	No			bacterial chromosome
AOL96480.1	728166	729296	+	3q15B00-i1	3.9e-160	AOL96481.1	729286	729459	+	0.882618	-11	True	Bacillus subtilis	GCA_001720505.1	CP017112.1	chromosome	4	No			bacterial chromosome
AOR97090.1	749988	751118	+	3q15B00-i1	1e-159	AOR97091.1	751108	751281	+	0.882618	-11	True	Bacillus subtilis	GCA_001746575.1	CP017314.1	chromosome	4	No			bacterial chromosome
AOS66892.1	806482	807612	+	3q15B00-i1	6.7e-160	AOS66893.1	807602	807775	+	0.870660	-11	True	Bacillus subtilis	GCA_001747445.1	CP015222.1	chromosome	4	No			bacterial chromosome
AOY06305.1	2635878	2637008	+	3q15B00-i1	1e-159	AOY06306.1	2636998	2637171	+	0.847708	-11	True	Bacillus subtilis	GCA_001808235.1	CP017676.1	chromosome	4	No			bacterial chromosome
APH67600.1	1833970	1835112	+	3q15B00-i1	5.9e-153	APH67601.1	1835102	1835281	+	0.876186	-11	True	Bacillus subtilis	GCA_001889625.1	CP018173.1	chromosome	4	No			bacterial chromosome
API44979.1	4123904	4125034	+	3q15B00-i1	6.7e-160	API44980.1	4125024	4125197	+	0.882618	-11	True	Bacillus subtilis	GCA_001890405.1	CP018184.1	chromosome	4	No			bacterial chromosome
API95923.1	1542880	1544010	-	3q15B00-i1	6.7e-160	API95922.1	1542717	1542890	-	0.882618	-11	True	Bacillus subtilis	GCA_001902555.1	CP017763.1	chromosome	4	No			bacterial chromosome
AQZ89586.1	750999	752129	+	3q15B00-i1	1.1e-159	AQZ89587.1	752119	752292	+	0.882618	-11	True	Bacillus subtilis	GCA_002055965.1	CP020102.1	chromosome	4	No			bacterial chromosome
ARB36100.1	735063	736193	+	3q15B00-i1	1.9e-159	ARB36101.1	736183	736356	+	0.839323	-11	True	Bacillus subtilis	GCA_002072735.1	CP020367.1	chromosome	4	No			bacterial chromosome
ARI87363.1	2915580	2916710	+	3q15B00-i1	6.7e-160	ARI87364.1	2916700	2916873	+	0.882618	-11	True	Bacillus subtilis	GCA_002096095.1	CP020722.1	chromosome	4	No			bacterial chromosome
ARV45153.1	1797224	1798366	-	3q15B00-i1	3.5e-155	ARV45152.1	1797058	1797234	-	0.886858	-11	True	Bacillus subtilis	GCA_002163815.1	CP016767.1	chromosome	4	No			bacterial chromosome
ARV97643.1	754117	755247	+	3q15B00-i1	4.1e-160	ARV97644.1	755237	755410	+	0.882618	-11	True	Bacillus subtilis subsp. subtilis	GCA_002173695.1	CP021498.1	chromosome	4	No			bacterial chromosome
ARW01725.1	754121	755251	+	3q15B00-i1	4.1e-160	ARW01726.1	755241	755414	+	0.882618	-11	True	Bacillus subtilis subsp. subtilis	GCA_002173715.1	CP021499.1	chromosome	4	No			bacterial chromosome
ARW30400.1	804149	805279	+	3q15B00-i1	6.7e-160	ARW30401.1	805269	805442	+	0.870660	-11	True	Bacillus subtilis subsp. subtilis	GCA_002173615.1	CP021507.1	chromosome	4	No			bacterial chromosome
ASB56125.1	754118	755248	+	3q15B00-i1	4.1e-160	ASB56126.1	755238	755411	+	0.882618	-11	True	Bacillus subtilis subsp. subtilis	GCA_002201955.1	CP021889.1	chromosome	4	No			bacterial chromosome
ASB59990.1	609254	610384	+	3q15B00-i1	1.2e-156	ASB59991.1	610374	610547	+	0.879267	-11	True	Bacillus sp. MD-5	GCA_002201875.1	CP021911.1	chromosome	4	No			bacterial chromosome
ASB68695.1	738474	739604	+	3q15B00-i1	3.6e-160	ASB68696.1	739594	739767	+	0.882618	-11	True	Bacillus subtilis subsp. subtilis	GCA_002201995.1	CP021892.1	chromosome	4	No			bacterial chromosome
ASB92251.1	732267	733397	+	3q15B00-i1	7.8e-160	ASB92252.1	733387	733560	+	0.776534	-11	True	Bacillus subtilis subsp. subtilis	GCA_002202035.1	CP021921.1	chromosome	4	No			bacterial chromosome
ASB98487.1	713261	714391	+	3q15B00-i1	6e-159	ASB98488.1	714381	714554	+	0.852878	-11	True	Bacillus subtilis	GCA_002202055.1	CP021903.1	chromosome	4	No			bacterial chromosome
ASU99788.1	3125567	3126697	-	3q15B00-i1	5.9e-159	ASU99787.1	3125404	3125577	-	0.870660	-11	True	Bacillus subtilis	GCA_002269175.1	CP022890.1	chromosome	4	No			bacterial chromosome
ASV03560.1	3065382	3066512	+	3q15B00-i1	6.7e-160	ASV03561.1	3066502	3066675	+	0.870660	-11	True	Bacillus subtilis	GCA_002269195.1	CP022891.1	chromosome	4	No			bacterial chromosome
ASZ60438.1	791907	793037	+	3q15B00-i1	4.1e-160	ASZ60439.1	793027	793200	+	0.882618	-11	True	Bacillus subtilis	GCA_002290305.1	CP023257.1	chromosome	4	No			bacterial chromosome
AUS12952.1	2582500	2583630	+	3q15B00-i1	2.9e-159	AUS12953.1	2583620	2583799	+	0.942219	-11	True	Bacillus subtilis	GCA_002893805.1	CP025941.1	chromosome	4	No			bacterial chromosome
AVL05736.1	3020433	3021563	+	3q15B00-i1	6.7e-160	AVL05737.1	3021553	3021726	+	0.882618	-11	True	Bacillus subtilis	GCA_002982175.1	CP020023.1	chromosome	4	No			bacterial chromosome
AWM16048.1	813565	814707	+	3q15B00-i1	3.3e-153	AWM16049.1	814697	814873	+	0.862231	-11	True	Bacillus subtilis subsp. inaquosorum	GCA_003148415.1	CP029465.1	chromosome	4	No			bacterial chromosome
AWM19949.1	640426	641556	+	3q15B00-i1	8.7e-159	AWM19950.1	641546	641719	+	0.839198	-11	True	Bacillus subtilis	GCA_003148355.2	CP029461.2	chromosome	4	No			bacterial chromosome
AXF31983.1	712934	714064	+	3q15B00-i1	2.9e-159	AXF31984.1	714054	714233	+	0.942219	-11	True	Bacillus sp. DM2	GCA_003330965.1	CP030937.1	chromosome	4	No			bacterial chromosome
BAI84200.2	739859	740932	+	3q15B00-i1	7.4e-150	BAI84201.1	740922	741095	+	0.882618	-11	True	Bacillus subtilis subsp. natto BEST195	GCA_000209795.2	AP011541.2	chromosome	4	No			bacterial chromosome
BAM56875.1	726194	727324	+	3q15B00-i1	1.1e-159	BAM56876.1	727314	727487	+	0.882618	-11	True	Bacillus subtilis BEST7003	GCA_000523045.1	AP012496.1	chromosome	4	No			bacterial chromosome
CEI55821.1	750938	752068	+	3q15B00-i1	1.1e-159	CEI55822.1	752058	752231	+	0.882618	-11	True	Bacillus subtilis	GCA_000953615.1	LN649259.1	chromosome	4	No			bacterial chromosome
CEJ76246.1	750938	752068	+	3q15B00-i1	1.1e-159	CEJ76247.1	752058	752231	+	0.882618	-11	True	Bacillus sp. BS34A	GCA_000952895.1	LN680001.1	chromosome	4	No			bacterial chromosome
AYE63299.1	743688	744818	+	3q15B00-i1	1.1e-159	AYE63300.1	744808	744981	+	0.882618	-11	True	Bacillus subtilis	GCA_003610955.1	CP032310.1	chromosome	4	No			bacterial chromosome
AYF10206.1	665157	666287	+	3q15B00-i1	3.2e-158	AYF10207.1	666277	666450	+	0.856111	-11	True	Bacillus subtilis	GCA_003612735.1	CP032315.1	chromosome	4	No			bacterial chromosome
AYK56021.1	315255	316385	+	3q15B00-i1	6.7e-160	AYK56022.1	316375	316548	+	0.870660	-11	True	Bacillus subtilis subsp. subtilis	GCA_003665235.1	CP032853.1	chromosome	4	No			bacterial chromosome
AYK61975.1	2263528	2264658	+	3q15B00-i1	1.6e-158	AYK61976.1	2264648	2264821	+	0.839198	-11	True	Bacillus subtilis subsp. subtilis	GCA_003665255.1	CP032860.1	chromosome	4	No			bacterial chromosome
AYK66656.1	2848753	2849883	+	3q15B00-i1	6.7e-160	AYK66657.1	2849873	2850046	+	0.882618	-11	True	Bacillus subtilis subsp. subtilis	GCA_003665215.1	CP032855.1	chromosome	4	No			bacterial chromosome
AYK69636.1	1484207	1485337	+	3q15B00-i1	6.7e-160	AYK69637.1	1485327	1485500	+	0.870660	-11	True	Bacillus subtilis subsp. subtilis	GCA_003665195.1	CP032852.1	chromosome	4				bacterial chromosome (not tested by Phaster)
AYK73337.1	1050103	1051233	+	3q15B00-i1	6.7e-160	AYK73338.1	1051223	1051396	+	0.870660	-11	True	Bacillus subtilis subsp. subtilis	GCA_003665275.1	CP032857.1	chromosome	4				bacterial chromosome (not tested by Phaster)
AYK79087.1	2585447	2586577	+	3q15B00-i1	6.7e-160	AYK79088.1	2586567	2586740	+	0.882618	-11	True	Bacillus subtilis subsp. subtilis	GCA_003665295.1	CP032867.1	chromosome	4				bacterial chromosome (not tested by Phaster)
AYK81952.1	1161576	1162706	-	3q15B00-i1	6.7e-160	AYK81951.1	1161413	1161586	-	0.882618	-11	True	Bacillus subtilis subsp. subtilis	GCA_003665355.1	CP032865.1	chromosome	4	No			bacterial chromosome
AYK86732.1	1788797	1789927	-	3q15B00-i1	6.7e-160	AYK86731.1	1788634	1788807	-	0.882618	-11	True	Bacillus subtilis subsp. subtilis	GCA_003665335.1	CP032861.1	chromosome	4				bacterial chromosome (not tested by Phaster)
AYK91916.1	3015417	3016547	+	3q15B00-i1	6.7e-160	AYK91917.1	3016537	3016710	+	0.882618	-11	True	Bacillus subtilis subsp. subtilis	GCA_003665315.1	CP032863.1	chromosome	4	No			bacterial chromosome
AYL00296.1	1440906	1442036	+	3q15B00-i1	6.7e-160	AYL00297.1	1442026	1442199	+	0.870660	-11	True	Bacillus subtilis subsp. subtilis	GCA_003665395.1	CP032872.1	chromosome	4	No			bacterial chromosome
AZV48693.1	1258930	1260072	-	3q15B00-i1	3.2e-151	AZV48692.1	1258761	1258940	-	0.810285	-11	True	Bacillus halotolerans	GCA_004006435.1	CP029364.1	chromosome	4				bacterial chromosome (not tested by Phaster)
BBK71356.1	750554	751684	+	3q15B00-i1	1.1e-159	BBK71357.1	751674	751847	+	0.882618	-11	True	Bacillus subtilis subsp. subtilis	GCA_006741845.1	AP019714.1	chromosome	4	No			bacterial chromosome
QAR60718.1	1836424	1837548	+	3q15B00-i1	6.8e-156	QAR60719.1	1837538	1837717	+	0.942219	-11	True	Bacillus subtilis	GCA_004101945.1	CP026010.1	chromosome	4	No			bacterial chromosome
QAR78380.1	803890	805020	+	3q15B00-i1	6.7e-160	QAR78381.1	805010	805183	+	0.870660	-11	True	Bacillus subtilis	GCA_004101365.1	CP035162.1	chromosome	4				bacterial chromosome (not tested by Phaster)
QAR82435.1	712866	713996	+	3q15B00-i1	6e-159	QAR82436.1	713986	714159	+	0.852878	-11	True	Bacillus subtilis	GCA_004101445.1	CP035165.1	chromosome	4	No			bacterial chromosome
QAR91749.1	777025	778155	+	3q15B00-i1	4.7e-159	QAR91750.1	778145	778318	+	0.939325	-11	True	Bacillus subtilis	GCA_004101465.1	CP035166.1	chromosome	4	No			bacterial chromosome
QAR95850.1	773601	774731	+	3q15B00-i1	2.9e-159	QAR95851.1	774721	774900	+	0.942219	-11	True	Bacillus subtilis	GCA_004101345.1	CP035161.1	chromosome	4				bacterial chromosome (not tested by Phaster)
QAS02860.1	717260	718390	+	3q15B00-i1	4.2e-159	QAS02861.1	718380	718553	+	0.870660	-11	True	Bacillus subtilis	GCA_004101565.1	CP035191.1	chromosome	4				bacterial chromosome (not tested by Phaster)
QAS06901.1	720506	721636	+	3q15B00-i1	3.2e-158	QAS06902.1	721626	721799	+	0.856111	-11	True	Bacillus subtilis	GCA_004101425.1	CP035164.1	chromosome	4	No			bacterial chromosome
QAS10997.1	712860	713990	+	3q15B00-i1	2.9e-159	QAS10998.1	713980	714159	+	0.942219	-11	True	Bacillus subtilis	GCA_004101405.1	CP035163.1	chromosome	4				bacterial chromosome (not tested by Phaster)
QAS19465.1	717261	718391	+	3q15B00-i1	4.2e-159	QAS19466.1	718381	718554	+	0.870660	-11	True	Bacillus subtilis	GCA_004101485.1	CP035167.1	chromosome	4				bacterial chromosome (not tested by Phaster)
QAT35352.1	734803	735933	+	3q15B00-i1	2.2e-159	QAT35353.1	735923	736096	+	0.939325	-11	True	Bacillus subtilis	GCA_004103555.1	CP035230.1	chromosome	4	No			bacterial chromosome
QAT44918.1	802187	803317	+	3q15B00-i1	8.7e-160	QAT44919.1	803307	803480	+	0.847708	-11	True	Bacillus subtilis	GCA_004103595.1	CP035231.1	chromosome	4				bacterial chromosome (not tested by Phaster)
QAT56523.1	713826	714956	+	3q15B00-i1	1.9e-159	QAT56524.1	714946	715119	+	0.882618	-11	True	Bacillus subtilis	GCA_004103535.1	CP035226.1	chromosome	4	No			bacterial chromosome
QAT73693.1	712843	713973	+	3q15B00-i1	6e-159	QAT73694.1	713963	714136	+	0.852878	-11	True	Bacillus sp. WR11	GCA_004103875.1	CP033064.1	chromosome	4	No			bacterial chromosome
QAV09756.1	2741433	2742575	-	3q15B00-i1	4.4e-148	QAV09755.1	2741267	2741443	-	0.616948	-11	True	Bacillus vallismortis	GCA_004116955.1	CP026362.1	chromosome	4	No			bacterial chromosome
QAV83218.1	725994	727124	+	3q15B00-i1	1.6e-157	QAV83219.1	727114	727287	+	0.796271	-11	True	Bacillus subtilis	GCA_004119535.1	CP035391.1	chromosome	4				bacterial chromosome (not tested by Phaster)
QAV87309.1	729929	731059	+	3q15B00-i1	4.1e-160	QAV87310.1	731049	731222	+	0.882618	-11	True	Bacillus subtilis	GCA_004119555.1	CP035390.1	chromosome	4				bacterial chromosome (not tested by Phaster)
QAV95251.1	727660	728790	+	3q15B00-i1	1.1e-159	QAV95252.1	728780	728953	+	0.882618	-11	True	Bacillus subtilis	GCA_004119595.1	CP035394.1	chromosome	4				bacterial chromosome (not tested by Phaster)
QAV99261.1	738249	739379	+	3q15B00-i1	6.7e-160	QAV99262.1	739369	739542	+	0.870660	-11	True	Bacillus subtilis	GCA_004119615.1	CP035402.1	chromosome	4	No			bacterial chromosome
QAW03206.1	737085	738215	+	3q15B00-i1	1.3e-159	QAW03207.1	738205	738378	+	0.870660	-11	True	Bacillus subtilis	GCA_004119635.1	CP035395.1	chromosome	4				bacterial chromosome (not tested by Phaster)
QAW07418.1	823295	824425	+	3q15B00-i1	4.1e-160	QAW07419.1	824415	824588	+	0.882618	-11	True	Bacillus subtilis	GCA_004119655.1	CP035403.1	chromosome	4	No			bacterial chromosome
QAW11359.1	731075	732205	+	3q15B00-i1	5.9e-159	QAW11360.1	732195	732368	+	0.870660	-11	True	Bacillus subtilis	GCA_004119675.1	CP035397.1	chromosome	4				bacterial chromosome (not tested by Phaster)
QAW15591.1	737686	738816	+	3q15B00-i1	2.3e-159	QAW15592.1	738806	738979	+	0.883773	-11	True	Bacillus subtilis	GCA_004119695.1	CP035401.1	chromosome	4	No			bacterial chromosome
QAW19694.1	737685	738815	+	3q15B00-i1	2.3e-159	QAW19695.1	738805	738978	+	0.883773	-11	True	Bacillus subtilis	GCA_004119715.1	CP035400.1	chromosome	4	No			bacterial chromosome
QAW32062.1	751988	753118	+	3q15B00-i1	6.7e-160	QAW32063.1	753108	753281	+	0.882618	-11	True	Bacillus subtilis	GCA_004119775.1	CP035406.1	chromosome	4	No			bacterial chromosome
QAW40709.1	773043	774173	+	3q15B00-i1	1.7e-159	QAW40710.1	774163	774336	+	0.848216	-11	True	Bacillus subtilis	GCA_004119815.1	CP035413.1	chromosome	4	No			bacterial chromosome
QAW44749.1	728779	729909	+	3q15B00-i1	6e-159	QAW44750.1	729899	730072	+	0.852878	-11	True	Bacillus subtilis	GCA_004119835.1	CP035411.1	chromosome	4	No			bacterial chromosome
QAW52975.1	729839	730969	+	3q15B00-i1	4.1e-160	QAW52976.1	730959	731132	+	0.882618	-11	True	Bacillus subtilis	GCA_004119875.1	CP035414.1	chromosome	4				bacterial chromosome (not tested by Phaster)
QBJ81277.1	778539	779669	+	3q15B00-i1	1.3e-158	QBJ81278.1	779659	779838	+	0.861975	-11	True	Bacillus subtilis subsp. subtilis	GCA_004328925.1	CP029609.1	chromosome	4	No			bacterial chromosome
QCK09836.1	730456	731586	+	3q15B00-i1	1.1e-159	QCK09837.1	731576	731749	+	0.882618	-11	True	Bacillus subtilis	GCA_005160425.1	CP033205.1	chromosome	4	No			bacterial chromosome
QCU14010.1	734684	735814	+	3q15B00-i1	1.9e-159	QCU14011.1	735804	735977	+	0.839323	-11	True	Bacillus subtilis	GCA_005849145.1	CP040528.1	chromosome	4	No			bacterial chromosome
QCX88410.1	750557	751687	+	3q15B00-i1	1.1e-159	QCX88411.1	751677	751850	+	0.882618	-11	True	Bacillus subtilis subsp. subtilis NCIB 3610 = ATCC 6051	GCA_006088795.1	CP034484.1	chromosome	4				bacterial chromosome (not tested by Phaster)
QCY16245.1	730402	731544	+	3q15B00-i1	6.5e-153	QCY16246.1	731534	731710	+	0.945689	-11	True	Bacillus subtilis subsp. spizizenii ATCC 6633	GCA_006094475.1	CP034943.1	chromosome	4				bacterial chromosome (not tested by Phaster)
QCY76176.1	3392718	3393848	-	3q15B00-i1	1.7e-159	QCY76175.1	3392555	3392728	-	0.848216	-11	True	Bacillus subtilis	GCA_006165085.1	CP021123.1	chromosome	4	No			bacterial chromosome
QDD05721.1	3646342	3647484	+	3q15B00-i1	6.5e-153	QDD05722.1	3647474	3647650	+	0.945689	-11	True	Bacillus subtilis	GCA_006364495.1	CP041015.1	chromosome	4				bacterial chromosome (not tested by Phaster)
QDK68100.1	2272451	2273593	+	3q15B00-i1	3e-151	QDK68101.1	2273583	2273762	+	0.807649	-11	True	Bacillus halotolerans	GCA_006965425.1	CP041357.1	chromosome	4				bacterial chromosome (not tested by Phaster)
QDK92960.1	741063	742193	+	3q15B00-i1	6.7e-160	QDK92961.1	742183	742356	+	0.882618	-11	True	Bacillus sp. M4U3P1	GCA_006965545.1	CP041372.1	chromosome	4				bacterial chromosome (not tested by Phaster)
QDW04387.1	750553	751683	+	3q15B00-i1	1.1e-159	QDW04388.1	751673	751846	+	0.882618	-11	True	Bacillus sp. KBS0812	GCA_005937795.2	CP041757.1	chromosome	4	No			bacterial chromosome
QFY81043.1	1252196	1253326	+	3q15B00-i1	5.1e-159	QFY81044.1	1253316	1253489	+	0.882618	-11	True	Bacillus subtilis	GCA_009497795.1	CP031783.1	chromosome	4	No			bacterial chromosome
QFY87608.1	3978826	3979956	+	3q15B00-i1	9.2e-160	QFY87609.1	3979946	3980119	+	0.847708	-11	True	Bacillus subtilis	GCA_009497815.1	CP031784.1	chromosome	4	No			bacterial chromosome
QGH95568.1	781913	783043	+	3q15B00-i1	3.2e-158	QGH95569.1	783033	783206	+	0.856111	-11	True	Bacillus subtilis	GCA_009662275.1	CP045826.1	chromosome	4				bacterial chromosome (not tested by Phaster)
QGH99685.1	774926	776056	+	3q15B00-i1	8.2e-159	QGH99686.1	776046	776219	+	0.855846	-11	True	Bacillus subtilis	GCA_009662235.1	CP045825.1	chromosome	4	No			bacterial chromosome
QGI03735.1	732873	734003	+	3q15B00-i1	5e-159	QGI03736.1	733993	734166	+	0.839198	-11	True	Bacillus subtilis	GCA_009662195.1	CP045824.1	chromosome	4				bacterial chromosome (not tested by Phaster)
QGI07938.1	724753	725883	+	3q15B00-i1	3.2e-158	QGI07939.1	725873	726046	+	0.856111	-11	True	Bacillus subtilis	GCA_009662255.1	CP045823.1	chromosome	4				bacterial chromosome (not tested by Phaster)
QGI12153.1	730047	731177	+	3q15B00-i1	1.1e-159	QGI12154.1	731167	731340	+	0.882618	-11	True	Bacillus subtilis	GCA_009662215.1	CP045821.1	chromosome	4	No			bacterial chromosome
QGI16472.1	724764	725894	+	3q15B00-i1	3.2e-158	QGI16473.1	725884	726057	+	0.856111	-11	True	Bacillus subtilis	GCA_009662175.1	CP045820.1	chromosome	4				bacterial chromosome (not tested by Phaster)
QGI20707.1	724781	725911	+	3q15B00-i1	3.2e-158	QGI20708.1	725901	726074	+	0.856111	-11	True	Bacillus subtilis	GCA_009662155.1	CP045819.1	chromosome	4	No			bacterial chromosome
QGI25758.1	724851	725981	+	3q15B00-i1	2.3e-159	QGI25759.1	725971	726144	+	0.848216	-11	True	Bacillus subtilis	GCA_009662375.1	CP045818.1	chromosome	4				bacterial chromosome (not tested by Phaster)
QGI29766.1	712916	714046	+	3q15B00-i1	6e-159	QGI29767.1	714036	714209	+	0.852878	-11	True	Bacillus subtilis	GCA_009662355.1	CP045817.1	chromosome	4				bacterial chromosome (not tested by Phaster)
QGI33810.1	763620	764750	+	3q15B00-i1	4.1e-160	QGI33811.1	764740	764913	+	0.852624	-11	True	Bacillus subtilis	GCA_009662335.1	CP045816.1	chromosome	4				bacterial chromosome (not tested by Phaster)
QGI37914.1	750553	751683	+	3q15B00-i1	1.1e-159	QGI37915.1	751673	751846	+	0.882618	-11	True	Bacillus subtilis	GCA_009662435.1	CP045922.1	chromosome	4	No			bacterial chromosome
QGI46597.1	750553	751683	+	3q15B00-i1	1.1e-159	QGI46598.1	751673	751846	+	0.882618	-11	True	Bacillus subtilis	GCA_009662415.1	CP045812.1	chromosome	4	No			bacterial chromosome
QGI50917.1	730044	731174	+	3q15B00-i1	1.1e-159	QGI50918.1	731164	731337	+	0.882618	-11	True	Bacillus subtilis	GCA_009662455.1	CP045811.1	chromosome	4	No			bacterial chromosome
QGU25584.1	3462481	3463611	-	3q15B00-i1	5.4e-159	QGU25583.1	3462318	3462491	-	0.897221	-11	True	Bacillus subtilis	GCA_009665145.2	CP046448.1	chromosome	4				bacterial chromosome (not tested by Phaster)
QHE16405.1	2246595	2247725	+	3q15B00-i1	9.4e-160	QHE16406.1	2247715	2247888	+	0.848216	-11	True	Bacillus subtilis	GCA_009857115.1	CP047325.1	chromosome	4				bacterial chromosome (not tested by Phaster)
QHF56598.1	802242	803315	+	3q15B00-i1	1.7e-149	QHF56599.1	803305	803478	+	0.847708	-11	True	Bacillus subtilis	GCA_009866865.1	CP023409.1	chromosome	4				bacterial chromosome (not tested by Phaster)
QHH19158.1	775669	776799	+	3q15B00-i1	4.7e-159	QHH19159.1	776789	776962	+	0.939325	-11	True	Bacillus subtilis	GCA_009884005.1	CP047485.1	chromosome	4				bacterial chromosome (not tested by Phaster)
QHJ93506.1	542316	543446	+	3q15B00-i1	4.2e-159	QHJ93507.1	543436	543609	+	0.870660	-11	True	Bacillus subtilis	GCA_009913255.1	CP028201.1	chromosome	4				bacterial chromosome (not tested by Phaster)
QHJ99260.1	2253269	2254399	-	3q15B00-i1	1.8e-158	QHJ99259.1	2253106	2253279	-	0.839323	-11	True	Bacillus subtilis	GCA_009913275.1	CP028202.1	chromosome	4	No			bacterial chromosome
QHL56905.1	4015022	4016152	-	3q15B00-i1	3.4e-159	QHL56904.1	4014853	4015032	-	0.861975	-11	True	Bacillus subtilis	GCA_009913395.1	CP028209.1	chromosome	4				bacterial chromosome (not tested by Phaster)
QHM01971.1	2016715	2017845	-	3q15B00-i1	1.6e-159	QHM01970.1	2016552	2016725	-	0.939325	-11	True	Bacillus subtilis	GCA_009913515.1	CP028212.1	chromosome	4	No			bacterial chromosome
QHM07103.1	2973612	2974742	-	3q15B00-i1	1.9e-159	QHM07102.1	2973449	2973622	-	0.882618	-11	True	Bacillus subtilis	GCA_009913535.1	CP028213.1	chromosome	4				bacterial chromosome (not tested by Phaster)
QHM11264.1	2998734	2999864	+	3q15B00-i1	2.2e-159	QHM11265.1	2999854	3000027	+	0.939325	-11	True	Bacillus subtilis	GCA_009913555.1	CP028215.1	chromosome	4				bacterial chromosome (not tested by Phaster)
QHM12623.1	217847	218977	-	3q15B00-i1	1.4e-159	QHM12622.1	217684	217857	-	0.865706	-11	True	Bacillus subtilis	GCA_009913575.1	CP028217.1	chromosome	4				bacterial chromosome (not tested by Phaster)
QHM17748.1	1316324	1317454	-	3q15B00-i1	4.3e-158	QHM17747.1	1316161	1316334	-	0.848216	-11	True	Bacillus subtilis	GCA_009913595.1	CP028218.1	chromosome	4				bacterial chromosome (not tested by Phaster)
QHM83331.1	1376414	1377544	+	3q15B00-i1	8.2e-159	QHM83332.1	1377534	1377707	+	0.855846	-11	True	Bacillus subtilis	GCA_009914155.1	CP031693.1	chromosome	4				bacterial chromosome (not tested by Phaster)
CAB14524.2	2659213	2660340	+	3q15B00-i1	3.6e-117	CAB14525.1	2660330	2660464	+	0.518487	-11	True	Bacillus subtilis subsp. subtilis str. 168	GCA_000009045.1	AL009126.3	chromosome	5	No			bacterial chromosome
ADV93337.1	644028	645155	+	3q15B00-i1	7.9e-118	ADV93338.1	645145	645279	+	0.614721	-11	True	Bacillus subtilis BSn5	GCA_000186745.1	CP002468.1	chromosome	5	No			bacterial chromosome
AEP87463.1	2642568	2643671	+	3q15B00-i1	7.7e-115	AEP87464.1	2643661	2643795	+	0.614721	-11	True	Bacillus subtilis subsp. spizizenii TU-B-10	GCA_000227465.1	CP002905.1	chromosome	5	No			bacterial chromosome
AFI29144.1	2567103	2568230	+	3q15B00-i1	1.7e-117	AFI29145.1	2568220	2568354	+	0.614721	-11	True	Bacillus sp. JS	GCA_000259365.1	CP003492.1	chromosome	5	No			bacterial chromosome
AGG61984.1	2659196	2660323	+	3q15B00-i1	3.6e-117	AGG61985.1	2660313	2660447	+	0.518487	-11	True	Bacillus subtilis subsp. subtilis 6051-HGW	GCA_000344745.1	CP003329.1	chromosome	5	questionable(70)	2653045-2701737	PHAGE_Lactob_PLE3_NC_031125(15)	questionable prophage
AGN36335.1	1930390	1931526	+	3q15B00-i1	2e-113	AGN36336.1	1931516	1931653	+	0.673826	-11	True	Bacillus paralicheniformis ATCC 9945a	GCA_000408885.1	CP005965.1	chromosome	5	No			bacterial chromosome
AHA78470.1	2477067	2478194	+	3q15B00-i1	3.6e-117	AHA78471.1	2478184	2478318	+	0.518487	-11	True	Bacillus subtilis PY79	GCA_000497485.1	CP006881.1	chromosome	5	No			bacterial chromosome
AIC41038.1	2631970	2633106	+	3q15B00-i1	3.5e-117	AIC41039.1	2633096	2633230	+	0.518487	-11	True	Bacillus subtilis subsp. subtilis str. JH642 substr. AG174	GCA_000699465.1	CP007800.1	chromosome	5	questionable(70)	2625828-2673864	PHAGE_Lactob_PLE3_NC_031125(15)	questionable prophage
AIC45270.1	2631970	2633106	+	3q15B00-i1	3.5e-117	AIC45271.1	2633096	2633230	+	0.518487	-11	True	Bacillus subtilis subsp. subtilis str. AG1839	GCA_000699525.1	CP008698.1	chromosome	5	questionable(70)	2625828-2673864	PHAGE_Lactob_PLE3_NC_031125(15)	questionable prophage
AII36370.1	2465364	2466491	+	3q15B00-i1	3.6e-117	AII38002.1	2466481	2466615	+	0.518487	-11	True	Bacillus subtilis TO-A	GCA_000737405.1	CP005997.1	chromosome	5	intact(100)	2459255-2520864	PHAGE_Clostr_phiCT9441A_NC_029022(7)	intact prophage
AIY93905.1	2659225	2660352	+	3q15B00-i1	3.6e-117	AIY93906.1	2660342	2660476	+	0.518487	-11	True	Bacillus subtilis subsp. subtilis str. 168	GCA_000789275.1	CP010052.1	chromosome	5	questionable(90)	2653074-2701110	PHAGE_Clostr_phiCT9441A_NC_029022(7)	questionable prophage
AIY98214.1	2658976	2660103	+	3q15B00-i1	3.6e-117	AIY98215.1	2660093	2660227	+	0.518487	-11	True	Bacillus subtilis	GCA_000789295.1	CP010053.1	chromosome	5	questionable(90)	2652825-2700861	PHAGE_Clostr_phiCT9441A_NC_029022(7)	questionable prophage
AJE95285.1	2638706	2639833	+	3q15B00-i1	3.6e-117	AJE95286.1	2639823	2639957	+	0.518487	-11	True	Bacillus subtilis subsp. subtilis	GCA_000827065.1	CP010314.1	chromosome	5	questionable(90)	2632555-2680591	PHAGE_Clostr_phiCT9441A_NC_029022(7)	questionable prophage
AJO18182.1	1956081	1957178	+	3q15B00-i1	1.3e-109	AJO18183.1	1957168	1957305	+	0.644684	-11	True	Bacillus paralicheniformis	GCA_000876525.1	CP010524.1	chromosome	5	No			bacterial chromosome
AJO58989.1	2264814	2265941	+	3q15B00-i1	3.6e-117	AJO58990.1	2265931	2266065	+	0.518487	-11	True	Bacillus sp. YP1	GCA_000877815.1	CP010014.1	chromosome	5	questionable(90)	2258665-2306704	PHAGE_Clostr_phiCT453A_NC_028991(7)	questionable prophage
AKC48161.1	2659213	2660340	+	3q15B00-i1	3.6e-117	AKC48162.1	2660330	2660464	+	0.518487	-11	True	Bacillus subtilis KCTC 1028 = ATCC 6051a	GCA_000971925.1	CP011115.1	chromosome	5	questionable(90)	2653062-2701098	PHAGE_Clostr_phiCT9441A_NC_029022(7)	questionable prophage
AKE24341.1	2503506	2504633	+	3q15B00-i1	3.6e-117	AKE24342.1	2504623	2504757	+	0.518487	-11	True	Bacillus sp. LM 4-2	GCA_000978495.1	CP011101.1	chromosome	5	incomplete(60)	2497357-2545483	PHAGE_Clostr_phiCT453A_NC_028991(7)	incomplete prophage
AKN14600.1	3434257	3435384	+	3q15B00-i1	3.6e-117	AKN14601.1	3435374	3435508	+	0.518487	-11	True	Bacillus subtilis	GCA_001037985.1	CP011882.1	chromosome	5	No			bacterial chromosome
AMB24839.1	2499898	2501025	+	3q15B00-i1	3.6e-117	AMB24840.1	2501015	2501149	+	0.518487	-11	True	Bacillus subtilis subsp. subtilis	GCA_001541905.1	CP014166.1	chromosome	5	questionable(90)	2493747-2542439	PHAGE_Clostr_phiCT9441A_NC_029022(7)	questionable prophage
AMS48159.1	2638818	2639945	+	3q15B00-i1	3.6e-117	AMS48160.1	2639935	2640069	+	0.518487	-11	True	Bacillus subtilis	GCA_001604995.1	CP015004.1	chromosome	5	questionable(90)	2632667-2681359	PHAGE_Lactob_PLE3_NC_031125(15)	questionable prophage
ANX07538.1	1951798	1952925	-	3q15B00-i1	3.6e-117	ANX07537.1	1951674	1951808	-	0.518487	-11	True	Bacillus subtilis subsp. subtilis	GCA_001697265.1	CP015375.1	chromosome	5	questionable(80)	1910040-1958767	PHAGE_Clostr_phiCT9441A_NC_029022(7)	questionable prophage
AOA11917.1	2658585	2659712	+	3q15B00-i1	3.6e-117	AOA11918.1	2659702	2659836	+	0.518487	-11	True	Bacillus subtilis subsp. subtilis	GCA_001703495.1	CP016852.1	chromosome	5	questionable(70)	2652434-2700470	PHAGE_Clostr_phiCT9441A_NC_029022(7)	questionable prophage
AOA55325.1	2656446	2657582	+	3q15B00-i1	7.5e-118	AOA55326.1	2657572	2657706	+	0.518487	-11	True	Bacillus subtilis	GCA_001704095.1	CP016894.1	chromosome	5	No			bacterial chromosome
AOL26725.1	1746846	1747973	-	3q15B00-i1	7.9e-118	AOL26724.1	1746722	1746856	-	0.614721	-11	True	Bacillus sp. FJAT-14266	GCA_001719225.1	CP017072.1	chromosome	5	No			bacterial chromosome
AOL30341.1	1308378	1309505	+	3q15B00-i1	7.9e-118	AOL30342.1	1309495	1309629	+	0.614721	-11	True	Bacillus gibsonii	GCA_001719185.1	CP017070.1	chromosome	5	No			bacterial chromosome
APH69316.1	3617277	3618404	+	3q15B00-i1	1.8e-117	APH69317.1	3618394	3618528	+	0.614721	-11	True	Bacillus subtilis	GCA_001889625.1	CP018173.1	chromosome	5	No			bacterial chromosome
AQZ91472.1	2659234	2660361	+	3q15B00-i1	3.6e-117	AQZ91473.1	2660351	2660485	+	0.518487	-11	True	Bacillus subtilis	GCA_002055965.1	CP020102.1	chromosome	5	questionable(70)	2653083-2701118	PHAGE_Clostr_phiCT9441A_NC_029022(7)	questionable prophage
ARV47248.1	4132445	4133572	-	3q15B00-i1	3.3e-117	ARV47247.1	4132321	4132455	-	0.614721	-11	True	Bacillus subtilis	GCA_002163815.1	CP016767.1	chromosome	5	incomplete(30)	4117087-4139949	PHAGE_Bacill_phi105_NC_004167(2)	incomplete prophage
ASB61673.1	2395143	2396270	+	3q15B00-i1	2.6e-116	ASB61674.1	2396260	2396394	+	0.614721	-11	True	Bacillus sp. MD-5	GCA_002201875.1	CP021911.1	chromosome	5	No			bacterial chromosome
ASB61736.1	2443208	2444335	+	3q15B00-i1	2.3e-117	ASB61737.1	2444325	2444459	+	0.614721	-11	True	Bacillus sp. MD-5	GCA_002201875.1	CP021911.1	chromosome	5	No			bacterial chromosome
ASC00161.1	2482907	2484034	+	3q15B00-i1	3.6e-117	ASC00162.1	2484024	2484158	+	0.518487	-11	True	Bacillus subtilis	GCA_002202055.1	CP021903.1	chromosome	5	questionable(70)	2476758-2524797	PHAGE_Clostr_phiCT453A_NC_028991(7)	questionable prophage
AYA43035.1	2461438	2462565	+	3q15B00-i1	1.2e-116	AWM21609.1	2462555	2462689	+	0.614721	-11	True	Bacillus subtilis	GCA_003148355.2	CP029461.2	chromosome	5	No			bacterial chromosome
AXF33873.1	2656488	2657615	+	3q15B00-i1	3.6e-117	AXF33874.1	2657605	2657739	+	0.518487	-11	True	Bacillus sp. DM2	GCA_003330965.1	CP030937.1	chromosome	5	questionable(70)	2650337-2698378	PHAGE_Clostr_phiCT453A_NC_028991(7)	questionable prophage
BAM58645.1	2491005	2492132	+	3q15B00-i1	3.6e-117	BAM58646.1	2492122	2492256	+	0.518487	-11	True	Bacillus subtilis BEST7003	GCA_000523045.1	AP012496.1	chromosome	5	No			bacterial chromosome
CEI57806.1	2677213	2678349	+	3q15B00-i1	3.5e-117	CEI57807.1	2678339	2678473	+	0.518487	-11	True	Bacillus subtilis	GCA_000953615.1	LN649259.1	chromosome	5	incomplete(60)	2671071-2719763	PHAGE_Clostr_phiCT9441A_NC_029022(7)	incomplete prophage
CEJ78228.1	2677215	2678351	+	3q15B00-i1	3.5e-117	CEJ78229.1	2678341	2678475	+	0.518487	-11	True	Bacillus sp. BS34A	GCA_000952895.1	LN680001.1	chromosome	5	incomplete(60)	2671073-2719765	PHAGE_Clostr_phiCT9441A_NC_029022(7)	incomplete prophage
AYE65175.1	2658840	2659967	+	3q15B00-i1	3.6e-117	AYE65176.1	2659957	2660091	+	0.518487	-11	True	Bacillus subtilis	GCA_003610955.1	CP032310.1	chromosome	5	questionable(70)	2652689-2700725	PHAGE_Clostr_phiCT9441A_NC_029022(7)	questionable prophage
AYF12041.1	2540370	2541497	+	3q15B00-i1	3.6e-117	AYF12042.1	2541487	2541621	+	0.518487	-11	True	Bacillus subtilis	GCA_003612735.1	CP032315.1	chromosome	5	questionable(70)	2534221-2581935	PHAGE_Clostr_phiCT453A_NC_028991(7)	questionable prophage
BBK73318.1	2654513	2655640	+	3q15B00-i1	3.6e-117	BBK73319.1	2655630	2655764	+	0.518487	-11	True	Bacillus subtilis subsp. subtilis	GCA_006741845.1	AP019714.1	chromosome	5	incomplete(60)	2648362-2696398	PHAGE_Clostr_phiCT9441A_NC_029022(7)	incomplete prophage
QAR62428.1	3595544	3596671	+	3q15B00-i1	3.6e-117	QAR62429.1	3596661	3596795	+	0.518487	-11	True	Bacillus subtilis	GCA_004101945.1	CP026010.1	chromosome	5	No			bacterial chromosome
QAR93443.1	2545530	2546657	+	3q15B00-i1	3.6e-117	QAR93444.1	2546647	2546781	+	0.518487	-11	True	Bacillus subtilis	GCA_004101465.1	CP035166.1	chromosome	5	questionable(70)	2539381-2587507	PHAGE_Clostr_phiCT453A_NC_028991(7)	questionable prophage
QAR97581.1	2565118	2566245	+	3q15B00-i1	7.9e-118	QAR97582.1	2566235	2566369	+	0.614721	-11	True	Bacillus subtilis	GCA_004101345.1	CP035161.1	chromosome	5				bacterial chromosome (not tested by Phaster)
QAS04556.1	2497058	2498185	+	3q15B00-i1	3.6e-117	QAS04557.1	2498175	2498309	+	0.518487	-11	True	Bacillus subtilis	GCA_004101565.1	CP035191.1	chromosome	5				bacterial chromosome (not tested by Phaster)
QAS08638.1	2527609	2528736	+	3q15B00-i1	1.5e-117	QAS08639.1	2528726	2528860	+	0.614721	-11	True	Bacillus subtilis	GCA_004101425.1	CP035164.1	chromosome	5	No			bacterial chromosome
QAS12747.1	2531577	2532704	+	3q15B00-i1	3.6e-117	QAS12748.1	2532694	2532828	+	0.518487	-11	True	Bacillus subtilis	GCA_004101405.1	CP035163.1	chromosome	5				bacterial chromosome (not tested by Phaster)
QAS21171.1	2497059	2498186	+	3q15B00-i1	3.6e-117	QAS21172.1	2498176	2498310	+	0.518487	-11	True	Bacillus subtilis	GCA_004101485.1	CP035167.1	chromosome	5				bacterial chromosome (not tested by Phaster)
QAT75546.1	2616784	2617911	+	3q15B00-i1	3.6e-117	QAT75547.1	2617901	2618035	+	0.518487	-11	True	Bacillus sp. WR11	GCA_004103875.1	CP033064.1	chromosome	5	questionable(70)	2610635-2658674	PHAGE_Clostr_phiCT453A_NC_028991(7)	questionable prophage
QAW13026.1	2427089	2428216	+	3q15B00-i1	3.6e-117	QAW13027.1	2428206	2428340	+	0.518487	-11	True	Bacillus subtilis	GCA_004119675.1	CP035397.1	chromosome	5				bacterial chromosome (not tested by Phaster)
QAW42419.1	2543867	2544994	+	3q15B00-i1	3.6e-117	QAW42420.1	2544984	2545118	+	0.614721	-11	True	Bacillus subtilis	GCA_004119815.1	CP035413.1	chromosome	5	questionable(70)	2537716-2588795	PHAGE_Clostr_phiCT453A_NC_028991(7)	questionable prophage
QAW46475.1	2530896	2532023	+	3q15B00-i1	7.9e-118	QAW46476.1	2532013	2532147	+	0.614721	-11	True	Bacillus subtilis	GCA_004119835.1	CP035411.1	chromosome	5	No			bacterial chromosome
QBJ82974.1	2585394	2586521	+	3q15B00-i1	2.8e-117	QBJ82975.1	2586511	2586645	+	0.614721	-11	True	Bacillus subtilis subsp. subtilis	GCA_004328925.1	CP029609.1	chromosome	5	incomplete(20)	2585394-2597522	PHAGE_Bacill_SPbeta_NC_001884(4)	incomplete prophage
QCK11559.1	2518097	2519224	+	3q15B00-i1	3.6e-117	QCK11560.1	2519214	2519348	+	0.518487	-11	True	Bacillus subtilis	GCA_005160425.1	CP033205.1	chromosome	5	questionable(70)	2511946-2559982	PHAGE_Clostr_phiCT9441A_NC_029022(7)	questionable prophage
QCX90284.1	2654440	2655567	+	3q15B00-i1	3.6e-117	QCX90285.1	2655557	2655691	+	0.518487	-11	True	Bacillus subtilis subsp. subtilis NCIB 3610 = ATCC 6051	GCA_006088795.1	CP034484.1	chromosome	5				bacterial chromosome (not tested by Phaster)
QCY74440.1	1582709	1583836	-	3q15B00-i1	1.6e-117	QCY74439.1	1582585	1582719	-	0.614721	-11	True	Bacillus subtilis	GCA_006165085.1	CP021123.1	chromosome	5	questionable(70)	1540873-1589676	PHAGE_Clostr_phiCT453A_NC_028991(7)	questionable prophage
QDW06298.1	2658803	2659930	+	3q15B00-i1	3.6e-117	QDW06299.1	2659920	2660054	+	0.518487	-11	True	Bacillus sp. KBS0812	GCA_005937795.2	CP041757.1	chromosome	5	questionable(70)	2652652-2700688	PHAGE_Clostr_phiCT9441A_NC_029022(7)	questionable prophage
QFY82705.1	3008414	3009541	+	3q15B00-i1	2.2e-117	QFY82706.1	3009531	3009665	+	0.614721	-11	True	Bacillus subtilis	GCA_009497795.1	CP031783.1	chromosome	5	No			bacterial chromosome
QGH97342.1	2598283	2599410	+	3q15B00-i1	7.9e-118	QGH97343.1	2599400	2599534	+	0.614721	-11	True	Bacillus subtilis	GCA_009662275.1	CP045826.1	chromosome	5				bacterial chromosome (not tested by Phaster)
QGI05631.1	2662019	2663146	+	3q15B00-i1	7.9e-118	QGI05632.1	2663136	2663270	+	0.614721	-11	True	Bacillus subtilis	GCA_009662195.1	CP045824.1	chromosome	5				bacterial chromosome (not tested by Phaster)
QGI09816.1	2651041	2652168	+	3q15B00-i1	7.9e-118	QGI09817.1	2652158	2652292	+	0.614721	-11	True	Bacillus subtilis	GCA_009662255.1	CP045823.1	chromosome	5				bacterial chromosome (not tested by Phaster)
QGI14040.1	2640036	2641163	+	3q15B00-i1	3.6e-117	QGI14041.1	2641153	2641287	+	0.518487	-11	True	Bacillus subtilis	GCA_009662215.1	CP045821.1	chromosome	5	questionable(70)	2633885-2681921	PHAGE_Clostr_phiCT9441A_NC_029022(7)	questionable prophage
QGI18414.1	2693722	2694849	+	3q15B00-i1	7.9e-118	QGI18415.1	2694839	2694973	+	0.614721	-11	True	Bacillus subtilis	GCA_009662175.1	CP045820.1	chromosome	5				bacterial chromosome (not tested by Phaster)
QGI22435.1	2535038	2536165	+	3q15B00-i1	1.5e-117	QGI22436.1	2536155	2536289	+	0.614721	-11	True	Bacillus subtilis	GCA_009662155.1	CP045819.1	chromosome	5	No			bacterial chromosome
QGI27472.1	2517884	2519011	+	3q15B00-i1	1.8e-117	QGI27473.1	2519001	2519135	+	0.614721	-11	True	Bacillus subtilis	GCA_009662375.1	CP045818.1	chromosome	5				bacterial chromosome (not tested by Phaster)
QGI35513.1	2474865	2475992	+	3q15B00-i1	4.1e-117	QGI35514.1	2475982	2476116	+	0.518487	-11	True	Bacillus subtilis	GCA_009662335.1	CP045816.1	chromosome	5				bacterial chromosome (not tested by Phaster)
QGI39779.1	2658798	2659925	+	3q15B00-i1	3.6e-117	QGI39780.1	2659915	2660049	+	0.518487	-11	True	Bacillus subtilis	GCA_009662435.1	CP045922.1	chromosome	5	questionable(70)	2652647-2700683	PHAGE_Clostr_phiCT9441A_NC_029022(7)	questionable prophage
QGI48502.1	2658798	2659925	+	3q15B00-i1	3.6e-117	QGI48503.1	2659915	2660049	+	0.518487	-11	True	Bacillus subtilis	GCA_009662415.1	CP045812.1	chromosome	5	questionable(70)	2652647-2700683	PHAGE_Clostr_phiCT9441A_NC_029022(7)	questionable prophage
QGI52596.1	2503821	2504948	+	3q15B00-i1	3.6e-117	QGI52597.1	2504938	2505072	+	0.518487	-11	True	Bacillus subtilis	GCA_009662455.1	CP045811.1	chromosome	5	questionable(70)	2497682-2548640	PHAGE_Clostr_phiCT9441A_NC_029022(7)	questionable prophage
QHE18157.1	4065620	4066747	+	3q15B00-i1	3.6e-117	QHE18158.1	4066737	4066871	+	0.518487	-11	True	Bacillus subtilis	GCA_009857115.1	CP047325.1	chromosome	5				bacterial chromosome (not tested by Phaster)
QHE18223.1	4113652	4114779	+	3q15B00-i1	3.6e-117	QHE18224.1	4114769	4114903	+	0.518487	-11	True	Bacillus subtilis	GCA_009857115.1	CP047325.1	chromosome	5				bacterial chromosome (not tested by Phaster)
QHH20853.1	2545329	2546456	+	3q15B00-i1	3.6e-117	QHH20854.1	2546446	2546580	+	0.518487	-11	True	Bacillus subtilis	GCA_009884005.1	CP047485.1	chromosome	5				bacterial chromosome (not tested by Phaster)
QHJ97267.1	318421	319557	-	3q15B00-i1	1.5e-117	QHJ97266.1	318297	318431	-	0.614721	-11	True	Bacillus subtilis	GCA_009913275.1	CP028202.1	chromosome	5	No			bacterial chromosome
QHL55120.1	2208185	2209321	-	3q15B00-i1	2.6e-117	QHL55119.1	2208061	2208195	-	0.614721	-11	True	Bacillus subtilis	GCA_009913395.1	CP028209.1	chromosome	5				bacterial chromosome (not tested by Phaster)
QHM00015.1	112734	113870	-	3q15B00-i1	3.5e-117	QHM00014.1	112610	112744	-	0.518487	-11	True	Bacillus subtilis	GCA_009913515.1	CP028212.1	chromosome	5	No			bacterial chromosome
QHM19945.1	3602376	3603512	-	3q15B00-i1	1.5e-117	QHM19944.1	3602252	3602386	-	0.614721	-11	True	Bacillus subtilis	GCA_009913595.1	CP028218.1	chromosome	5				bacterial chromosome (not tested by Phaster)
AAP09114.1	2091417	2092490	+	3q15B00-i1	7.4e-90	AAP09115.1	2092487	2092612	+	0.936119	-4	True	Bacillus cereus ATCC 14579	GCA_000007825.1	AE016877.1	chromosome	6	No			bacterial chromosome
ACK93945.1	2038586	2039659	+	3q15B00-i1	8.8e-90	ACK94318.1	2039656	2039781	+	0.619003	-4	True	Bacillus cereus G9842	GCA_000021305.1	CP001186.1	chromosome	6	No			bacterial chromosome
ADH06745.1	2051994	2053067	+	3q15B00-i1	7.4e-90	ADH06746.1	2053064	2053189	+	0.936119	-4	True	Bacillus thuringiensis BMB171	GCA_000092165.1	CP001903.1	chromosome	6	No			bacterial chromosome
AFQ15296.1	1787304	1788377	-	3q15B00-i1	7.4e-90	AFQ15295.1	1787182	1787307	-	0.619003	-4	True	Bacillus thuringiensis HD-771	GCA_000292455.1	CP003752.1	chromosome	6	No			bacterial chromosome
AFQ25857.1	1600813	1601886	+	3q15B00-i1	8.8e-90	AFQ25858.1	1601883	1602008	+	0.619003	-4	True	Bacillus thuringiensis HD-789	GCA_000292705.1	CP003763.1	chromosome	6	No			bacterial chromosome
AGE77986.1	2283515	2284588	+	3q15B00-i1	8.7e-90	AGE77987.1	2284585	2284710	+	0.619003	-4	True	Bacillus thuringiensis serovar kurstaki str. HD73	GCA_000338755.1	CP004069.1	chromosome	6	No			bacterial chromosome
AHX18295.1	1908346	1909419	+	3q15B00-i1	8.8e-90	AHX18296.1	1909416	1909541	+	0.619003	-4	True	Bacillus bombysepticus str. Wang	GCA_000831065.1	CP007512.1	chromosome	6	No			bacterial chromosome
AHZ51055.1	2244009	2245082	+	3q15B00-i1	8.7e-90	AHZ51056.1	2245079	2245204	+	0.619003	-4	True	Bacillus thuringiensis serovar kurstaki str. YBT-1520	GCA_000688795.1	CP004858.1	chromosome	6	No			bacterial chromosome
AHZ54602.1	242914	243987	-	3q15B00-i1	2.9e-91	AHZ54601.1	242792	242917	-	0.648359	-4	True	Bacillus thuringiensis serovar kurstaki str. YBT-1520	GCA_000688795.1	CP004860.1	plasmid	6				plasmid (not tested by Phaster)
AIM32260.1	3696007	3697080	-	3q15B00-i1	8.7e-90	AIM32259.1	3695885	3696010	-	0.619003	-4	True	Bacillus thuringiensis serovar kurstaki str. YBT-1520	GCA_000747545.1	CP007607.1	chromosome	6	No			bacterial chromosome
AIM34990.1	134467	135540	+	3q15B00-i1	2.9e-91	AIM34991.1	135537	135662	+	0.648359	-4	True	Bacillus thuringiensis serovar kurstaki str. YBT-1520	GCA_000747545.1	CP007616.1	plasmid	6	No			plasmid
AJA19547.1	2251547	2252620	+	3q15B00-i1	8.7e-90	AJA19548.1	2252617	2252742	+	0.619003	-4	True	Bacillus thuringiensis serovar galleriae	GCA_000803665.1	CP010089.1	chromosome	6	No			bacterial chromosome
AJH04851.1	1813773	1814846	-	3q15B00-i1	8.8e-90	AJH04495.1	1813651	1813776	-	0.619003	-4	True	Bacillus thuringiensis HD1002	GCA_000835025.1	CP009351.1	chromosome	6	No			bacterial chromosome
AJQ58864.1	2142635	2143708	+	3q15B00-i1	7.4e-90	AJQ58865.1	2143705	2143830	+	0.619003	-4	True	Bacillus thuringiensis serovar morrisoni	GCA_000940785.1	CP010577.1	chromosome	6	No			bacterial chromosome
AKJ57179.1	484669	485742	-	3q15B00-i1	8.7e-90	AKJ57178.1	484547	484672	-	0.619003	-4	True	Bacillus thuringiensis	GCA_001017635.1	CP011349.1	chromosome	6				bacterial chromosome (not tested by Phaster)
AKJ62541.1	301194	302267	-	3q15B00-i1	2.9e-91	AKJ62540.1	301072	301197	-	0.648359	-4	True	Bacillus thuringiensis	GCA_001017635.1	CP011350.1	plasmid	6				plasmid (not tested by Phaster)
AKR35032.1	1994441	1995514	+	3q15B00-i1	8.8e-90	AKR35033.1	1995511	1995636	+	0.619003	-4	True	Bacillus thuringiensis serovar indiana	GCA_001183785.1	CP010106.1	chromosome	6	incomplete(40)	1988162-2022161	PHAGE_Bacill_phBC6A52_NC_004821(5)	incomplete prophage
ALL59841.1	3668651	3669724	-	3q15B00-i1	8.7e-90	ALL59840.1	3668529	3668654	-	0.619003	-4	True	Bacillus thuringiensis	GCA_001420855.1	CP013055.1	chromosome	6	No			bacterial chromosome
ALZ62142.1	3065049	3066122	-	3q15B00-i1	7.4e-90	ALZ62141.1	3064927	3065052	-	0.936119	-4	True	Bacillus cereus	GCA_001518875.1	CP011145.1	chromosome	6	No			bacterial chromosome
AMR02554.1	2051527	2052600	+	3q15B00-i1	8.8e-90	AMR02555.1	2052597	2052722	+	0.619003	-4	True	Bacillus thuringiensis	GCA_001595725.1	CP014282.1	chromosome	6				bacterial chromosome (not tested by Phaster)
AMR05759.1	197028	198101	-	3q15B00-i1	9.2e-91	AMR05758.1	196906	197031	-	0.648359	-4	True	Bacillus thuringiensis	GCA_001595725.1	CP014283.1	plasmid	6				plasmid (not tested by Phaster)
AMR84613.1	2220757	2221830	+	3q15B00-i1	7.4e-90	AMR84614.1	2221827	2221952	+	0.619003	-4	True	Bacillus thuringiensis	GCA_001598095.1	CP014847.1	chromosome	6	No			bacterial chromosome
AMX77061.1	2254771	2255844	+	3q15B00-i1	8.7e-90	AMX77062.1	2255841	2255966	+	0.619003	-4	True	Bacillus thuringiensis	GCA_001618665.1	CP015150.1	chromosome	6	No			bacterial chromosome
ANC11264.1	336948	338021	+	3q15B00-i1	1.5e-92	ANC11265.1	338018	338143	+	0.648359	-4	True	Bacillus cereus	GCA_001635915.1	CP011152.1	plasmid	6	No			plasmid
ANC16971.1	208894	209967	-	3q15B00-i1	1.5e-92	ANC16970.1	208772	208897	-	0.648359	-4	True	Bacillus cereus	GCA_001635955.1	CP011154.1	plasmid	6	No			plasmid
ANC19163.1	2008128	2009201	+	3q15B00-i1	7.4e-90	ANC19164.1	2009198	2009323	+	0.936119	-4	True	Bacillus cereus	GCA_001635995.1	CP011155.1	chromosome	6	incomplete(20)	2007591-2033095	PHAGE_Bacill_WBeta_NC_007734(3)	incomplete prophage
ANC22869.1	379570	380643	+	3q15B00-i1	1.8e-90	ANC22870.1	380640	380765	+	0.648359	-4	True	Bacillus cereus	GCA_001635995.1	CP011156.1	plasmid	6	No			plasmid
AND07645.1	2068216	2069289	+	3q15B00-i1	8.8e-90	AND07646.1	2069286	2069411	+	0.619003	-4	True	Bacillus thuringiensis serovar alesti	GCA_001640965.1	CP015176.1	chromosome	6	No			bacterial chromosome
ANE85405.1	1369498	1370571	+	3q15B00-i1	8.8e-90	ANE85406.1	1370568	1370693	+	0.619003	-4	True	Bacillus cereus	GCA_000635895.2	CP015727.1	chromosome	6				bacterial chromosome (not tested by Phaster)
ANN32212.1	2204889	2205962	+	3q15B00-i1	8.8e-90	ANN32213.1	2205959	2206084	+	0.619003	-4	True	Bacillus thuringiensis serovar coreanensis	GCA_001675515.1	CP016194.1	chromosome	6	No			bacterial chromosome
ANV72334.1	3615794	3616867	-	3q15B00-i1	8.9e-90	ANV72333.1	3615672	3615797	-	0.619003	-4	True	Bacillus thuringiensis	GCA_001692675.1	CP016588.1	chromosome	6	No			bacterial chromosome
ANV74321.1	237611	238684	+	3q15B00-i1	1.5e-91	ANV74322.1	238681	238806	+	0.648359	-4	True	Bacillus thuringiensis	GCA_001692675.1	CP016589.1	plasmid	6	No			plasmid
AQQ62856.1	2078407	2079480	+	3q15B00-i1	7.4e-90	AQQ62857.1	2079477	2079602	+	0.936119	-4	True	Bacillus cereus	GCA_002000005.1	CP014486.1	chromosome	6	No			bacterial chromosome
AQY38710.1	2317379	2318452	+	3q15B00-i1	5.1e-90	AQY38711.1	2318449	2318574	+	0.619003	-4	True	Bacillus thuringiensis	GCA_002025105.1	CP020002.1	chromosome	6	No			bacterial chromosome
ARV92326.1	910557	911630	+	3q15B00-i1	7.4e-90	ARV92327.1	911627	911752	+	0.936119	-4	True	Bacillus thuringiensis	GCA_002173755.1	CP017577.1	chromosome	6	No			bacterial chromosome
ARX66035.1	1522997	1524070	+	3q15B00-i1	1.3e-89	ARX66036.1	1524067	1524192	+	0.631216	-4	True	Bacillus thuringiensis	GCA_002184245.1	CP019230.1	chromosome	6	No			bacterial chromosome
ASI72584.1	2121332	2122405	+	3q15B00-i1	2.2e-90	ASI72585.1	2122402	2122527	+	0.936119	-4	True	Bacillus cereus	GCA_002214705.1	CP016315.1	chromosome	6	No			bacterial chromosome
ASJ48415.1	1998252	1999325	+	3q15B00-i1	8.8e-90	ASJ48416.1	1999322	1999447	+	0.619003	-4	True	Bacillus cereus	GCA_002215175.1	CP016595.1	chromosome	6	No			bacterial chromosome
ASK14277.1	2042653	2043726	+	3q15B00-i1	7.4e-90	ASK14278.1	2043723	2043848	+	0.936119	-4	True	Bacillus cereus	GCA_002216125.1	CP016360.1	chromosome	6	No			bacterial chromosome
AUD24535.1	3646318	3647391	+	3q15B00-i1	1.5e-90	AUD24536.1	3647388	3647513	+	0.628947	-4	True	Bacillus sp. HBCD-sjtu	GCA_002833485.1	CP025122.1	chromosome	6	No			bacterial chromosome
BAR84660.1	3606046	3607119	-	3q15B00-i1	7.4e-90	BAR84659.1	3605924	3606049	-	0.936119	-4	True	Bacillus thuringiensis serovar tolworthi	GCA_001548175.1	AP014864.1	chromosome	6	No			bacterial chromosome
BAR87236.1	292496	293569	-	3q15B00-i1	7.1e-91	BAR87235.1	292374	292499	-	0.591727	-4	True	Bacillus thuringiensis serovar tolworthi	GCA_001548175.1	AP014865.1	plasmid	6				plasmid (not tested by Phaster)
QFQ26055.1	2907059	2908132	+	3q15B00-i1	4.2e-89	QFQ26056.1	2908129	2908254	+	0.936119	-4	True	Bacillus thuringiensis	GCA_003054785.2	CP044978.1	chromosome	6	No			bacterial chromosome
AND24025.1	2061745	2062818	+	3q15B00-i1	8.8e-90	AND24026.1	2062815	2062940	+	0.619003	-4	True	Bacillus thuringiensis serovar israelensis	GCA_003445395.2	CP013275.1	chromosome	6	No			bacterial chromosome
ASZ65851.1	2076053	2077126	+	3q15B00-i1	8.5e-91	ASZ65852.1	2077123	2077248	+	0.936119	-4	True	Bacillus cereus	GCA_003568565.1	CP023245.1	chromosome	6	incomplete(20)	2075383-2111411	PHAGE_Bacill_phBC6A52_NC_004821(9)	incomplete prophage
ASZ69626.1	388099	389172	-	3q15B00-i1	8.6e-91	ASZ69625.1	387977	388102	-	0.648359	-4	True	Bacillus cereus	GCA_003568565.1	CP023246.1	plasmid	6				plasmid (not tested by Phaster)
AYF06167.1	2118308	2119381	+	3q15B00-i1	4.1e-89	AYF06168.1	2119378	2119503	+	0.617390	-4	True	Bacillus mobilis	GCA_003612955.1	CP031443.1	chromosome	6	No			bacterial chromosome
AYF79824.1	161223	162296	-	3q15B00-i1	8.8e-90	AYF79823.1	161101	161226	-	0.619003	-4	True	Bacillus thuringiensis	GCA_003626955.1	CP032608.1	chromosome	6	No			bacterial chromosome
AYF85521.1	370617	371690	-	3q15B00-i1	9.2e-91	AYF85520.1	370495	370620	-	0.648359	-4	True	Bacillus thuringiensis	GCA_003626955.1	CP032614.1	plasmid	6				plasmid (not tested by Phaster)
AZJ24084.1	474923	475996	+	3q15B00-i1	1.2e-89	AZJ24085.1	475993	476118	+	0.572810	-4	True	Bacillus wiedmannii bv. thuringiensis	GCA_003866015.1	CP024685.1	plasmid	6				plasmid (not tested by Phaster)
AZR76998.1	2172057	2173130	+	3q15B00-i1	2e-89	AZR76999.1	2173127	2173252	+	0.936119	-4	True	Bacillus thuringiensis	GCA_003991175.1	CP021436.1	chromosome	6	No			bacterial chromosome
AZV66083.1	2042310	2043383	+	3q15B00-i1	7.4e-90	AZV66084.1	2043380	2043505	+	0.619003	-4	True	Bacillus cereus	GCA_004006495.1	CP030982.1	chromosome	6	No			bacterial chromosome
BCA36472.1	4839572	4840645	+	3q15B00-i1	3.2e-89	BCA36473.1	4840642	4840767	+	0.619003	-4	True	Bacillus wiedmannii	GCA_011405335.1	AP022643.1	chromosome	6				bacterial chromosome (not tested by Phaster)
BCA37231.1	357762	358835	-	3q15B00-i1	1.2e-91	BCA37230.1	357640	357765	-	0.648359	-4	True	Bacillus wiedmannii	GCA_011405335.1	AP022644.1	plasmid	6				plasmid (not tested by Phaster)
QBZ25183.1	2129402	2130475	+	3q15B00-i1	2.2e-90	QBZ25184.1	2130472	2130597	+	0.936119	-4	True	Bacillus cereus	GCA_004771155.1	CP028516.1	chromosome	6	No			bacterial chromosome
QCC40308.1	2007063	2008136	+	3q15B00-i1	7.4e-90	QCC40309.1	2008133	2008258	+	0.936119	-4	True	Bacillus sp. DU-106	GCA_004799705.1	CP026607.1	chromosome	6				bacterial chromosome (not tested by Phaster)
QCJ50274.1	1815318	1816391	-	3q15B00-i1	8.8e-90	QCJ50273.1	1815196	1815321	-	0.619003	-4	True	Bacillus thuringiensis	GCA_005155285.1	CP039721.1	chromosome	6				bacterial chromosome (not tested by Phaster)
QCT44567.1	2118807	2119880	+	3q15B00-i1	2.2e-90	QCT44568.1	2119877	2120002	+	0.936119	-4	True	Bacillus cereus	GCA_005707595.1	CP029468.1	chromosome	6				bacterial chromosome (not tested by Phaster)
QCX94080.1	2091706	2092779	+	3q15B00-i1	7.4e-90	QCX94081.1	2092776	2092901	+	0.936119	-4	True	Bacillus cereus ATCC 14579	GCA_006094295.1	CP034551.1	chromosome	6				bacterial chromosome (not tested by Phaster)
QCY61239.1	2046353	2047426	+	3q15B00-i1	9.4e-90	QCY61240.1	2047423	2047548	+	0.619003	-4	True	Bacillus thuringiensis	GCA_006151925.1	CP040782.1	chromosome	6	No			bacterial chromosome
QCY64672.1	19612	20685	-	3q15B00-i1	5.6e-89	QCY64671.1	19490	19615	-	0.648359	-4	True	Bacillus thuringiensis	GCA_006151925.1	CP040783.1	plasmid	6				plasmid (not tested by Phaster)
QDD83339.1	1987656	1988729	+	3q15B00-i1	8.8e-90	QDD83340.1	1988726	1988851	+	0.619003	-4	True	Bacillus cereus	GCA_006384875.1	CP029454.1	chromosome	6				bacterial chromosome (not tested by Phaster)
QDD87050.1	272180	273253	+	3q15B00-i1	5.2e-90	QDD87051.1	273250	273375	+	0.687727	-4	True	Bacillus cereus	GCA_006384875.1	CP029455.1	plasmid	6	No			plasmid
QDD87100.1	317597	318670	+	3q15B00-i1	4.4e-90	QDD87101.1	318667	318792	+	0.598991	-4	True	Bacillus cereus	GCA_006384875.1	CP029455.1	plasmid	6	No			plasmid
QEL68451.1	1983219	1984292	+	3q15B00-i1	2.2e-89	QEL68452.1	1984289	1984414	+	0.936119	-4	True	Bacillus sp. AR4-2	GCA_008274865.1	CP031062.1	chromosome	6	No			bacterial chromosome
QEL73728.1	1983911	1984984	+	3q15B00-i1	2.2e-89	QEL73729.1	1984981	1985106	+	0.936119	-4	True	Bacillus sp. SH8-8	GCA_008274885.1	CP031065.1	chromosome	6	No			bacterial chromosome
QEL79004.1	1962512	1963585	+	3q15B00-i1	9.8e-88	QEL79005.1	1963582	1963707	+	0.619003	-4	True	Bacillus sp. JAS24-2	GCA_008274905.1	CP031068.1	chromosome	6	No			bacterial chromosome
QEL82658.1	520861	521934	-	3q15B00-i1	1.3e-91	QEL82657.1	520739	520864	-	0.924387	-4	True	Bacillus sp. JAS24-2	GCA_008274905.1	CP031069.1	plasmid	6	No			plasmid
QFP88674.1	2061862	2062935	+	3q15B00-i1	8.8e-90	QFP88675.1	2062932	2063057	+	0.619003	-4	True	Bacillus thuringiensis	GCA_009025915.1	CP045030.1	chromosome	6	No			bacterial chromosome
QFR29449.1	3209131	3210204	+	3q15B00-i1	7.4e-90	QFR29450.1	3210201	3210326	+	0.936119	-4	True	Bacillus thuringiensis	GCA_009224065.1	CP042270.1	chromosome	6				bacterial chromosome (not tested by Phaster)
QFY03466.1	50279	51352	+	3q15B00-i1	3.4e-91	QFY03467.1	51349	51474	+	0.648359	-4	True	Bacillus cereus	GCA_009497015.2	CP045607.2	plasmid	6				plasmid (not tested by Phaster)
QGV08868.1	3933452	3934525	-	3q15B00-i1	8.8e-90	QGV08867.1	3933330	3933455	-	0.619003	-4	True	Bacillus cereus	GCA_009738575.1	CP046511.1	chromosome	6				bacterial chromosome (not tested by Phaster)
QGV10481.1	367351	368424	-	3q15B00-i1	1.6e-90	QGV10480.1	367229	367354	-	0.648359	-4	True	Bacillus cereus	GCA_009738575.1	CP046512.1	plasmid	6				plasmid (not tested by Phaster)
QGY35189.1	2000910	2001983	+	3q15B00-i1	3.8e-89	QGY35190.1	2001980	2002105	+	0.936119	-4	True	Bacillus sp. A260	GCA_009861435.1	CP046398.1	chromosome	6				bacterial chromosome (not tested by Phaster)
ABV61825.1	1216208	1217341	+	3q15B00-i1	8.3e-107	ABV61826.1	1217331	1217468	+	0.936434	-11	True	Bacillus pumilus SAFR-032	GCA_000017885.4	CP000813.4	chromosome	7	No			bacterial chromosome
ABS74335.1	2081543	2082679	+	3q15B00-i1	8.2e-122	QDE58072.1	2082669	2082851	+	0.290085	-11	True	Bacillus velezensis FZB42	GCA_000015785.2	CP000560.2	chromosome	7	incomplete(20)	2076574-2102306	PHAGE_Bacill_SPbeta_NC_001884(5)	incomplete prophage
AFZ91058.1	2143966	2145102	+	3q15B00-i1	1.1e-119	AFZ91059.1	2145092	2145274	+	0.286589	-11	True	Bacillus velezensis AS43.3	GCA_000319475.1	CP003838.1	chromosome	7	No			bacterial chromosome
AHC42560.1	2162830	2163966	+	3q15B00-i1	8.1e-120	AHC42561.1	2163956	2164138	+	0.275333	-11	True	Bacillus amyloliquefaciens LFB112	GCA_000508265.1	CP006952.1	chromosome	7	No			bacterial chromosome
AHK49508.1	2125590	2126726	+	3q15B00-i1	2e-120	AHK49509.1	2126716	2126898	+	0.286589	-11	True	Bacillus velezensis TrigoCor1448	GCA_000583065.1	CP007244.1	chromosome	7	No			bacterial chromosome
AJH24326.1	2103990	2105126	+	3q15B00-i1	1.2e-119	AJH24327.1	2105116	2105298	+	0.275333	-11	True	Bacillus velezensis	GCA_000833005.1	CP010556.1	chromosome	7	No			bacterial chromosome
AKD22398.1	1968783	1969919	+	3q15B00-i1	1.2e-119	AKD22399.1	1969909	1970091	+	0.275333	-11	True	Bacillus velezensis	GCA_000973485.1	CP011278.1	chromosome	7	incomplete(30)	1966509-1987212	PHAGE_Bacill_SPbeta_NC_001884(7)	incomplete prophage
AKF30867.1	2120322	2121458	+	3q15B00-i1	8.1e-120	AKF30868.1	2121448	2121630	+	0.275333	-11	True	Bacillus velezensis	GCA_000987825.1	CP011346.1	chromosome	7	intact(150)	1-4098640	PHAGE_Bacill_SPbeta_NC_001884(97)	intact prophage
ALV01674.1	1037800	1038936	+	3q15B00-i1	2.3e-119	ALV01675.1	1038926	1039108	+	0.275333	-11	True	Bacillus amyloliquefaciens	GCA_001483885.1	CP013727.1	chromosome	7	No			bacterial chromosome
AMR46788.1	1911358	1912494	-	3q15B00-i1	1.1e-120	AMR46787.1	1911192	1911368	-	0.746108	-11	True	Bacillus subtilis subsp. subtilis	GCA_001596535.1	CP014858.1	chromosome	7	questionable(90)	1898345-2038151	PHAGE_Bacill_SPbeta_NC_001884(112)	questionable prophage
ANS38665.1	2096084	2097220	+	3q15B00-i1	1.3e-120	ANS38666.1	2097210	2097392	+	0.275333	-11	True	Bacillus velezensis	GCA_001685645.1	CP016371.1	chromosome	7	No			bacterial chromosome
ANU30425.1	2072802	2073938	+	3q15B00-i1	1.3e-120	ANU30426.1	2073928	2074110	+	0.275333	-11	True	Bacillus velezensis	GCA_001687745.1	CP015911.1	chromosome	7	No			bacterial chromosome
AOA54397.1	1837974	1839110	-	3q15B00-i1	1.4e-120	AOA54396.1	1837808	1837984	-	0.731569	-11	True	Bacillus subtilis	GCA_001704095.1	CP016894.1	chromosome	7	questionable(83)	1816351-1953210	PHAGE_Bacill_SPbeta_NC_001884(103)	questionable prophage
AOO61938.1	2198847	2199983	+	3q15B00-i1	1.2e-119	AOO61939.1	2199973	2200155	+	0.275333	-11	True	Bacillus velezensis	GCA_001723585.1	CP016395.1	chromosome	7	No			bacterial chromosome
AOU01341.1	2098038	2099174	+	3q15B00-i1	8.1e-120	AOU01342.1	2099164	2099346	+	0.275333	-11	True	Bacillus velezensis	GCA_001752685.2	CP014990.2	chromosome	7	No			bacterial chromosome
APA03056.1	2280298	2281434	+	3q15B00-i1	4.6e-121	APA03057.1	2281424	2281606	+	0.275333	-11	True	Bacillus velezensis	GCA_001857985.1	CP017775.1	chromosome	7	No			bacterial chromosome
APH35953.1	2159884	2161020	+	3q15B00-i1	1.4e-119	APH35954.1	2161010	2161192	+	0.286589	-11	True	Bacillus subtilis	GCA_001889385.1	CP018295.1	chromosome	7	No			bacterial chromosome
APH49805.1	3140927	3142063	-	3q15B00-i1	8.1e-120	APH49804.1	3140755	3140937	-	0.275333	-11	True	Bacillus amyloliquefaciens	GCA_001889285.1	CP018152.1	chromosome	7	No			bacterial chromosome
APQ48871.1	379775	380911	-	3q15B00-i1	1.3e-120	APQ48870.1	379603	379785	-	0.275333	-11	True	Bacillus amyloliquefaciens	GCA_001922005.1	CP018200.1	chromosome	7	incomplete(30)	365957-394117	PHAGE_Bacill_SPbeta_NC_001884(9)	incomplete prophage
AQS44460.1	2236912	2238048	+	3q15B00-i1	1.6e-119	AQS44461.1	2238038	2238220	+	0.275333	-11	True	Bacillus velezensis	GCA_002005345.1	CP019040.1	chromosome	7	No			bacterial chromosome
AQZ73071.1	1754166	1755302	-	3q15B00-i1	1.3e-120	AQZ73070.1	1753994	1754176	-	0.275333	-11	True	Bacillus velezensis	GCA_002057535.1	CP018007.1	chromosome	7	No			bacterial chromosome
ARB33606.1	2096407	2097543	+	3q15B00-i1	1.3e-120	ARB33607.1	2097533	2097715	+	0.275333	-11	True	Bacillus velezensis	GCA_002072695.1	CP020375.1	chromosome	7	incomplete(30)	2092816-2107854	PHAGE_Bacill_SPbeta_NC_001884(9)	incomplete prophage
ARM28148.1	2096000	2097136	+	3q15B00-i1	1.3e-120	ARM28149.1	2097126	2097308	+	0.275333	-11	True	Bacillus vallismortis	GCA_002113805.1	CP020893.1	chromosome	7	incomplete(30)	2092409-2107447	PHAGE_Bacill_SPbeta_NC_001884(9)	incomplete prophage
ARN87142.1	1833995	1835131	-	3q15B00-i1	1.3e-120	ARN87141.1	1833823	1834005	-	0.275333	-11	True	Bacillus velezensis	GCA_002117165.1	CP011937.1	chromosome	7	No			bacterial chromosome
ARV43899.1	392981	394117	-	3q15B00-i1	2.2e-121	ARV43898.1	392815	392991	-	0.752764	-11	True	Bacillus subtilis	GCA_002163815.1	CP016767.1	chromosome	7	No			bacterial chromosome
ASB61025.1	1737998	1739134	-	3q15B00-i1	1e-120	ASB61024.1	1737832	1738008	-	0.759581	-11	True	Bacillus sp. MD-5	GCA_002201875.1	CP021911.1	chromosome	7	No			bacterial chromosome
ASF55455.1	2096557	2097693	+	3q15B00-i1	8.1e-120	ASF55456.1	2097683	2097865	+	0.275333	-11	True	Bacillus velezensis	GCA_002205715.1	CP021976.1	chromosome	7	No			bacterial chromosome
ASK58750.1	2120796	2121932	+	3q15B00-i1	8.5e-121	ASK58751.1	2121922	2122104	+	0.307117	-11	True	Bacillus velezensis	GCA_002216755.1	CP022341.1	chromosome	7				bacterial chromosome (not tested by Phaster)
ATL39860.1	2085011	2086147	+	3q15B00-i1	1.3e-120	ATL39861.1	2086137	2086319	+	0.275333	-11	True	Bacillus velezensis	GCA_002556565.1	CP023748.1	chromosome	7	No			bacterial chromosome
ATO29039.1	2707373	2708509	+	3q15B00-i1	1.6e-118	ATO29040.1	2708499	2708678	+	0.254600	-11	True	Bacillus atrophaeus	GCA_002688645.1	CP024051.1	chromosome	7	questionable(80)	2588416-2729578	PHAGE_Bacill_SPbeta_NC_001884(99)	questionable prophage
ATU27086.1	2163598	2164734	+	3q15B00-i1	4.6e-121	ATU27087.1	2164724	2164906	+	0.307117	-11	True	Bacillus velezensis	GCA_002761535.1	CP018133.1	chromosome	7	No			bacterial chromosome
ATV23109.1	2120982	2122118	+	3q15B00-i1	8.5e-121	ATV23110.1	2122108	2122290	+	0.307117	-11	True	Bacillus sp. Lzh-5	GCA_002763675.1	CP024647.1	chromosome	7	No			bacterial chromosome
ATX84167.1	2131395	2132531	+	3q15B00-i1	4.6e-120	ATX84168.1	2132521	2132703	+	0.286589	-11	True	Bacillus velezensis	GCA_002795885.1	CP024922.1	chromosome	7	No			bacterial chromosome
AUJ59115.1	28817	29953	+	3q15B00-i1	1.3e-119	AUJ59116.1	29943	30125	+	0.262086	-11	True	Bacillus velezensis	GCA_002850475.1	CP021011.1	chromosome	7	No			bacterial chromosome
AUS13950.1	3624378	3625514	-	3q15B00-i1	1.8e-120	AUS13949.1	3624212	3624388	-	0.759581	-11	True	Bacillus subtilis	GCA_002893805.1	CP025941.1	chromosome	7	No			bacterial chromosome
AUS15761.1	1105335	1106471	-	3q15B00-i1	4.6e-121	AUS15760.1	1105163	1105345	-	0.307117	-11	True	Bacillus velezensis	GCA_002893845.1	CP025939.1	chromosome	7	No			bacterial chromosome
AVV94274.1	2114045	2115181	+	3q15B00-i1	1.3e-120	AVV94275.1	2115171	2115353	+	0.275333	-11	True	Bacillus velezensis	GCA_003045165.1	CP028437.1	chromosome	7	incomplete(30)	2110454-2125492	PHAGE_Bacill_SPbeta_NC_001884(10)	incomplete prophage
AVX17075.1	1809316	1810452	-	3q15B00-i1	2.3e-119	AVX17074.1	1809144	1809326	-	0.275333	-11	True	Bacillus sp. ZY-1-1	GCA_003047165.1	CP027061.1	chromosome	7	No			bacterial chromosome
AWE15882.1	1272718	1273854	-	3q15B00-i1	1.3e-120	AWE15881.1	1272546	1272728	-	0.275333	-11	True	Bacillus velezensis	GCA_003073455.1	CP029034.1	chromosome	7	incomplete(30)	1258900-1287060	PHAGE_Bacill_SPbeta_NC_001884(10)	incomplete prophage
AWX21926.1	1964771	1965907	-	3q15B00-i1	1.4e-120	AWX21925.1	1964605	1964781	-	0.778683	-11	True	Bacillus subtilis subsp. subtilis	GCA_003265285.1	CP029052.1	chromosome	7	questionable(84)	1955066-2075664	PHAGE_Bacill_SPbeta_NC_001884(104)	questionable prophage
AXF33464.1	2274753	2275889	+	3q15B00-i1	2.4e-120	AXF33465.1	2275879	2276055	+	0.752764	-11	True	Bacillus sp. DM2	GCA_003330965.1	CP030937.1	chromosome	7	intact(94)	2164995-2286801	PHAGE_Bacill_SPbeta_NC_001884(117)	intact prophage
AVI40557.1	1188697	1189830	+	3q15B00-i1	6.7e-107	AVI40558.1	1189820	1189957	+	0.936434	-11	True	Bacillus pumilus	GCA_003571425.1	CP027034.1	chromosome	7				bacterial chromosome (not tested by Phaster)
AVM23462.1	1250981	1252114	+	3q15B00-i1	2.1e-106	AVM23463.1	1252104	1252241	+	0.933099	-11	True	Bacillus pumilus	GCA_003431975.1	CP027116.1	chromosome	7	No			bacterial chromosome
AXS61069.1	2111252	2112388	+	3q15B00-i1	4.8e-119	AXS61070.1	2112378	2112560	+	0.275333	-11	True	Bacillus velezensis	GCA_003432425.1	CP023075.1	chromosome	7	incomplete(30)	2104558-2124055	PHAGE_Bacill_SPbeta_NC_001884(13)	incomplete prophage
AXY70572.1	2095999	2097135	+	3q15B00-i1	1.3e-120	AXY70573.1	2097125	2097307	+	0.275333	-11	True	Bacillus velezensis	GCA_003555525.1	CP032154.1	chromosome	7				bacterial chromosome (not tested by Phaster)
AYK64081.1	12039	13175	+	3q15B00-i1	2e-120	AYK64082.1	13165	13341	+	0.758755	-11	True	Bacillus subtilis subsp. subtilis	GCA_003665215.1	CP032855.1	chromosome	7	questionable(70)	3029-36816	PHAGE_Bacill_SPbeta_NC_001884(10)	questionable prophage
AYK76642.1	120590	121720	+	3q15B00-i1	5.7e-117	AYK76643.1	121710	121892	+	0.547532	-11	True	Bacillus subtilis subsp. subtilis	GCA_003665275.1	CP032858.1	plasmid	7				plasmid (not tested by Phaster)
AYL03272.1	141629	142759	+	3q15B00-i1	5.7e-117	AYL03273.1	142749	142931	+	0.547532	-11	True	Bacillus subtilis subsp. subtilis	GCA_003665395.1	CP032873.1	plasmid	7				plasmid (not tested by Phaster)
AYV15931.1	13388	14524	+	3q15B00-i1	4.8e-119	AYV15932.1	14514	14696	+	0.275333	-11	True	Bacillus velezensis	GCA_003721475.1	CP033576.1	chromosome	7	incomplete(30)	6688-26174	PHAGE_Bacill_SPbeta_NC_001884(13)	incomplete prophage
AZJ44335.1	2647465	2648601	-	3q15B00-i1	1e-119	AZJ44334.1	2647293	2647475	-	0.275333	-11	True	Bacillus velezensis	GCA_003854915.1	CP033967.1	chromosome	7	No			bacterial chromosome
AZV47603.1	76393	77529	+	3q15B00-i1	3.8e-120	AZV47604.1	77519	77698	+	0.765324	-11	True	Bacillus halotolerans	GCA_004006435.1	CP029364.1	chromosome	7				bacterial chromosome (not tested by Phaster)
AZV51975.1	424457	425590	+	3q15B00-i1	2e-106	AZV51976.1	425580	425717	+	0.949432	-11	True	Bacillus pumilus	GCA_004006455.1	CP029464.1	chromosome	7				bacterial chromosome (not tested by Phaster)
BBA76575.1	2137528	2138664	+	3q15B00-i1	1.3e-120	BBA76576.1	2138654	2138836	+	0.275333	-11	True	Bacillus velezensis	GCA_003573875.1	AP018402.1	chromosome	7				bacterial chromosome (not tested by Phaster)
QAR85822.1	2228116	2229252	+	3q15B00-i1	1.1e-120	QAR83868.1	2229242	2229418	+	0.752764	-11	True	Bacillus subtilis	GCA_004101445.1	CP035165.1	chromosome	7	questionable(90)	2117436-2240144	PHAGE_Bacill_SPbeta_NC_001884(112)	questionable prophage
QAT77150.1	2234256	2235392	+	3q15B00-i1	1.4e-120	QAT75138.1	2235382	2235558	+	0.778683	-11	True	Bacillus sp. WR11	GCA_004103875.1	CP033064.1	chromosome	7	intact(98)	2116100-2247070	PHAGE_Bacill_SPbeta_NC_001884(121)	intact prophage
QAW35541.1	2222674	2223810	+	3q15B00-i1	2.1e-120	QAW33500.1	2223800	2223985	+	0.711386	-11	True	Bacillus subtilis	GCA_004119775.1	CP035406.1	chromosome	7	intact(100)	2103891-2233656	PHAGE_Bacill_SPbeta_NC_001884(103)	intact prophage
QAW35679.1	8939	10075	+	3q15B00-i1	2.1e-120	QAW35649.1	10065	10250	+	0.711386	-11	True	Bacillus subtilis	GCA_004119775.1	CP035407.1	plasmid	7	questionable(80)	26-37679	PHAGE_Bacill_SPbeta_NC_001884(26)	questionable prophage
APD21157.1	10062	11201	-	3q15B00-i1	7.9e-121	APD21156.1	9896	10072	-	0.758755	-11	True	Bacillus phage phi3T	GCA_002601445.1	KY030782.1	segment	7	No			virus
QBK08494.1	34530	35666	-	3q15B00-i1	1.3e-120	QBK08493.1	34358	34540	-	0.275333	-11	True	Bacillus velezensis	GCA_004329055.1	CP036518.1	chromosome	7				bacterial chromosome (not tested by Phaster)
QBK80038.1	2119764	2120900	+	3q15B00-i1	8.1e-120	QBK80039.1	2120890	2121072	+	0.275333	-11	True	Bacillus velezensis	GCA_004337655.1	CP037417.1	chromosome	7				bacterial chromosome (not tested by Phaster)
QDK69121.1	3477476	3478612	-	3q15B00-i1	3.8e-120	QDK69120.1	3477307	3477486	-	0.749684	-11	True	Bacillus halotolerans	GCA_006965425.1	CP041357.1	chromosome	7				bacterial chromosome (not tested by Phaster)
QDK90231.1	2137289	2138425	+	3q15B00-i1	2.3e-119	QDK90232.1	2138415	2138597	+	0.275810	-11	True	Bacillus velezensis	GCA_006965525.1	CP041361.1	chromosome	7	incomplete(20)	2131074-2154467	PHAGE_Bacill_SPbeta_NC_001884(9)	incomplete prophage
QDL82139.1	2002208	2003344	-	3q15B00-i1	1.3e-120	QDL82138.1	2002036	2002218	-	0.275333	-11	True	Bacillus velezensis	GCA_006974185.1	CP023341.1	chromosome	7				bacterial chromosome (not tested by Phaster)
QEK62164.1	311483	312301	-	3q15B00-i1	1.9e-66	QEK62163.1	311356	311493	-	0.936726	-11	True	Bacillus safensis	GCA_008244765.1	CP043404.1	chromosome	7				bacterial chromosome (not tested by Phaster)
QEO30956.1	2078614	2079750	+	3q15B00-i1	8.2e-122	QEO30957.1	2079740	2079922	+	0.290085	-11	True	Bacillus velezensis	GCA_008367895.1	CP043546.1	chromosome	7				bacterial chromosome (not tested by Phaster)
QEQ52196.1	970247	971383	+	3q15B00-i1	8.1e-120	QEQ52197.1	971373	971555	+	0.275333	-11	True	Bacillus amyloliquefaciens	GCA_008534375.1	CP041770.1	chromosome	7				bacterial chromosome (not tested by Phaster)
QEV91840.1	2179884	2181020	+	3q15B00-i1	1.4e-119	QEV91841.1	2181010	2181192	+	0.286589	-11	True	Bacillus velezensis	GCA_008727675.1	CP044133.1	chromosome	7				bacterial chromosome (not tested by Phaster)
QEX98215.1	2096094	2097230	+	3q15B00-i1	1.3e-120	QEX98216.1	2097220	2097402	+	0.275333	-11	True	Bacillus velezensis	GCA_008802875.1	CP044349.1	chromosome	7				bacterial chromosome (not tested by Phaster)
QFS24982.1	2096003	2097139	+	3q15B00-i1	1.3e-120	QFS24983.1	2097129	2097311	+	0.275333	-11	True	Bacillus velezensis	GCA_009362235.1	CP045186.1	chromosome	7				bacterial chromosome (not tested by Phaster)
QFY85119.1	1301072	1302208	+	3q15B00-i1	1.1e-120	QFY85120.1	1302198	1302374	+	0.752764	-11	True	Bacillus subtilis	GCA_009497815.1	CP031784.1	chromosome	7	incomplete(60)	1187976-1308910	PHAGE_Bacill_SPbeta_NC_001884(83)	incomplete prophage
QGJ65133.1	2077961	2079097	+	3q15B00-i1	8.1e-120	QGJ65134.1	2079087	2079269	+	0.275333	-11	True	Bacillus velezensis	GCA_009664145.1	CP041192.1	chromosome	7				bacterial chromosome (not tested by Phaster)
QGU47746.1	2102918	2104054	+	3q15B00-i1	2.2e-119	QGU47747.1	2104044	2104226	+	0.297673	-11	True	Bacillus velezensis	GCA_009738165.1	CP045711.1	chromosome	7				bacterial chromosome (not tested by Phaster)
QHM00454.1	497547	498683	-	3q15B00-i1	2.4e-120	QHM00453.1	497381	497557	-	0.752764	-11	True	Bacillus subtilis	GCA_009913515.1	CP028212.1	chromosome	7	intact(98)	486313-616393	PHAGE_Bacill_SPbeta_NC_001884(121)	intact prophage
QID50429.1	2096003	2097139	+	3q15B00-i1	1.3e-120	QID50430.1	2097129	2097311	+	0.275333	-11	True	Bacillus sp. LUNF1	GCA_011008975.1	CP048876.1	chromosome	7				bacterial chromosome (not tested by Phaster)
QIR72788.1	2096207	2097343	+	3q15B00-i1	1.3e-120	QIR72789.1	2097333	2097515	+	0.275333	-11	True	Bacillus velezensis	GCA_011769925.1	CP050448.1	chromosome	7				bacterial chromosome (not tested by Phaster)
SNU99502.1	1220178	1221254	+	3q15B00-i1	1.1e-100	SNU99506.1	1221302	1221433	+	0.903691	47	True	Bacillus pumilus	GCA_900186955.1	LT906438.1	chromosome	7	No			bacterial chromosome
AAU41846.1	2864067	2865176	+	3q15B00-i1	4.1e-97	AAU41847.1	2865173	2865304	+	0.910145	-4	True	Bacillus licheniformis DSM 13 = ATCC 14580	GCA_000008425.1	AE017333.1	chromosome	8	intact(150)	2854951-2867485	PHAGE_Bacill_phi105	intact prophage
AAU24485.2	2864214	2865323	+	3q15B00-i1	4.1e-97	AAU24486.1	2865320	2865451	+	0.910145	-4	True	Bacillus licheniformis DSM 13 = ATCC 14580	GCA_000011645.1	CP000002.3	chromosome	8	No			bacterial chromosome
AEB22598.1	427226	428299	+	3q15B00-i1	1.5e-104	AEB22599.1	428299	428433	+	0.950203	-1	True	Bacillus amyloliquefaciens TA208	GCA_000195515.1	CP002627.1	chromosome	8	No			bacterial chromosome
AEB61974.1	431899	432972	+	3q15B00-i1	1.5e-104	AEB61975.1	432972	433106	+	0.950203	-1	True	Bacillus amyloliquefaciens LL3	GCA_000204275.1	CP002634.1	chromosome	8	No			bacterial chromosome
AEK87573.1	433136	434209	+	3q15B00-i1	1.5e-104	AEK87574.1	434209	434343	+	0.950203	-1	True	Bacillus amyloliquefaciens XH7	GCA_000221645.1	CP002927.1	chromosome	8	No			bacterial chromosome
AMQ70101.1	2677318	2678448	+	3q15B00-i1	1.4e-113	AMQ71589.1	2678448	2678582	+	0.943820	-1	True	Bacillus amyloliquefaciens UMAF6639	GCA_001593765.1	CP006058.1	chromosome	8	No			bacterial chromosome
AMQ72922.1	1174626	1175759	+	3q15B00-i1	1.6e-113	AMQ72923.1	1175756	1175890	+	0.932700	-4	True	Bacillus amyloliquefaciens UMAF6614	GCA_001593785.1	CP006960.1	chromosome	8	No			bacterial chromosome
APJ27958.1	2832943	2834133	+	3q15B00-i1	5.9e-97	APJ27959.1	2834130	2834261	+	0.910145	-4	True	Bacillus sp. H15-1	GCA_001896025.1	CP018249.1	chromosome	8	No			bacterial chromosome
ARC59843.1	1058435	1059625	+	3q15B00-i1	7.2e-97	ARC59844.1	1059622	1059753	+	0.910145	-4	True	Bacillus licheniformis	GCA_002074075.1	CP014795.1	chromosome	8	No			bacterial chromosome
ARC64487.1	1446253	1447362	-	3q15B00-i1	4.1e-97	ARC64486.1	1446125	1446256	-	0.910145	-4	True	Bacillus licheniformis	GCA_002074095.1	CP014842.1	chromosome	8	No			bacterial chromosome
ARC69052.1	1458822	1459931	+	3q15B00-i1	4.1e-97	ARC69053.1	1459928	1460059	+	0.910145	-4	True	Bacillus licheniformis	GCA_002074115.1	CP014793.1	chromosome	8	No			bacterial chromosome
ARC74630.1	2417292	2418401	+	3q15B00-i1	4.1e-97	ARC74631.1	2418398	2418529	+	0.910145	-4	True	Bacillus licheniformis	GCA_002074135.1	CP014794.1	chromosome	8	No			bacterial chromosome
ARW06263.1	1299565	1300695	+	3q15B00-i1	5.7e-115	ARW06264.1	1300695	1300826	+	0.984571	-1	True	Bacillus atrophaeus	GCA_002173495.1	CP021500.1	chromosome	8	No			bacterial chromosome
ARW37571.1	444279	445283	+	3q15B00-i1	3.7e-95	ARW37572.1	445283	445417	+	0.950203	-1	True	Bacillus amyloliquefaciens	GCA_002173635.1	CP021505.1	chromosome	8	No			bacterial chromosome
ARW43773.1	2255623	2256813	+	3q15B00-i1	5.9e-97	ARW43774.1	2256810	2256941	+	0.910145	-4	True	Bacillus licheniformis	GCA_002173675.1	CP021669.1	chromosome	8				bacterial chromosome (not tested by Phaster)
ARW55139.1	2983639	2984829	+	3q15B00-i1	5.9e-97	ARW55140.1	2984826	2984957	+	0.910145	-4	True	Bacillus licheniformis	GCA_002174255.1	CP021677.1	chromosome	8				bacterial chromosome (not tested by Phaster)
ARZ56759.1	457978	459108	+	3q15B00-i1	3.2e-113	ARZ56760.1	459108	459242	+	0.948757	-1	True	Bacillus velezensis	GCA_002192235.1	CP021495.1	chromosome	8	No			bacterial chromosome
ASB51830.1	451138	452271	+	3q15B00-i1	1.1e-112	ASB51831.1	452268	452402	+	0.932700	-4	True	Bacillus velezensis	GCA_002201935.1	CP021888.1	chromosome	8	No			bacterial chromosome
ASB63951.1	461827	462960	+	3q15B00-i1	1.1e-112	ASB63952.1	462957	463091	+	0.932700	-4	True	Bacillus velezensis	GCA_002201975.1	CP021890.1	chromosome	8	No			bacterial chromosome
ASV16379.1	2833121	2834311	+	3q15B00-i1	5.9e-97	ASV16380.1	2834308	2834439	+	0.910145	-4	True	Bacillus sp. 1s-1	GCA_002269275.1	CP022874.1	chromosome	8	No			bacterial chromosome
ATI77132.1	2911863	2913053	+	3q15B00-i1	5.9e-97	ATI77133.1	2913050	2913181	+	0.910145	-4	True	Bacillus licheniformis	GCA_002504325.1	CP023729.1	chromosome	8	No			bacterial chromosome
AVI46445.1	1072933	1074123	+	3q15B00-i1	1.1e-96	AVI46446.1	1074120	1074251	+	0.910145	-4	True	Bacillus licheniformis	GCA_002966955.1	CP026673.1	chromosome	8	No			bacterial chromosome
AWV41690.1	2865684	2866874	+	3q15B00-i1	5.9e-97	AWV41691.1	2866871	2867002	+	0.910145	-4	True	Bacillus licheniformis	GCA_003253815.1	CP021970.1	chromosome	8	No			bacterial chromosome
AXF89745.1	3062659	3063849	+	3q15B00-i1	5.9e-97	AXF89746.1	3063846	3063977	+	0.910145	-4	True	Bacillus licheniformis	GCA_003339545.1	CP031126.1	chromosome	8	No			bacterial chromosome
QHZ45022.1	246085	247194	-	3q15B00-i1	4e-93	QHZ45021.1	245957	246088	-	0.959994	-4	True	Bacillus sp. NSP9.1	GCA_000465465.2	CP048273.1	chromosome	8				bacterial chromosome (not tested by Phaster)
QHZ47244.1	2638553	2639662	+	3q15B00-i1	1.4e-97	QHZ47245.1	2639659	2639790	+	0.915681	-4	True	Bacillus sp. NSP9.1	GCA_000465465.2	CP048273.1	chromosome	8				bacterial chromosome (not tested by Phaster)
QHZ48349.1	3808992	3810098	+	3q15B00-i1	1.7e-101	QHZ48350.1	3810247	3810405	+	0.789751	148	True	Bacillus sp. NSP9.1	GCA_000465465.2	CP048273.1	chromosome	8				bacterial chromosome (not tested by Phaster)
ANF35340.1	457715	458845	+	3q15B00-i1	3.2e-113	ANF35341.1	458845	458979	+	0.948757	-1	True	Bacillus velezensis	GCA_003431885.1	CP014838.1	chromosome	8	No			bacterial chromosome
AYC52753.1	3023547	3024737	+	3q15B00-i1	7.2e-97	AYC52754.1	3024734	3024865	+	0.910145	-4	True	Bacillus licheniformis	GCA_003595625.1	CP027789.1	chromosome	8	No			bacterial chromosome
AZN78525.1	1017553	1018743	-	3q15B00-i1	5.9e-97	AZN78524.1	1017425	1017556	-	0.910145	-4	True	Bacillus licheniformis	GCA_003952865.1	CP025226.1	chromosome	8	No			bacterial chromosome
AZV91819.1	3545973	3546977	+	3q15B00-i1	3.7e-95	AZV91820.1	3546977	3547111	+	0.950203	-1	True	Bacillus amyloliquefaciens	GCA_004006115.1	CP018902.1	chromosome	8	No			bacterial chromosome
QAS17183.1	2892972	2894162	+	3q15B00-i1	5.9e-97	QAS17184.1	2894159	2894290	+	0.910145	-4	True	Bacillus licheniformis	GCA_004101525.1	CP035188.1	chromosome	8	No			bacterial chromosome
QAT54385.1	3084096	3085286	+	3q15B00-i1	5.9e-97	QAT54386.1	3085283	3085414	+	0.910145	-4	True	Bacillus licheniformis	GCA_004103575.1	CP035228.1	chromosome	8	No			bacterial chromosome
QAW38605.1	2961866	2963056	+	3q15B00-i1	7.2e-97	QAW38606.1	2963053	2963184	+	0.910145	-4	True	Bacillus licheniformis	GCA_004119795.1	CP035405.1	chromosome	8				bacterial chromosome (not tested by Phaster)
QBR21101.1	3069986	3071176	+	3q15B00-i1	5.9e-97	QBR21102.1	3071173	3071304	+	0.910145	-4	True	Bacillus licheniformis	GCA_004526275.1	CP038186.1	chromosome	8	No			bacterial chromosome
QCY00250.1	2880233	2881423	+	3q15B00-i1	5.9e-97	QCY00251.1	2881420	2881551	+	0.910145	-4	True	Bacillus licheniformis	GCA_006094335.1	CP034569.1	chromosome	8	No			bacterial chromosome
QDF80192.1	2963486	2964676	+	3q15B00-i1	5.9e-97	QDF80193.1	2964673	2964804	+	0.910145	-4	True	Bacillus licheniformis	GCA_006494795.1	CP041154.1	chromosome	8	No			bacterial chromosome
QDL78313.1	2581561	2582751	-	3q15B00-i1	5.9e-97	QDL78312.1	2581433	2581564	-	0.910145	-4	True	Bacillus licheniformis	GCA_006974025.1	CP033218.1	chromosome	8	No			bacterial chromosome
QGI44523.1	2995197	2996387	+	3q15B00-i1	5.9e-97	QGI44524.1	2996384	2996515	+	0.910145	-4	True	Bacillus licheniformis	GCA_009662395.1	CP045814.1	chromosome	8				bacterial chromosome (not tested by Phaster)
QHM86513.1	495048	496178	-	3q15B00-i1	7e-114	QHM86512.1	494914	495048	-	0.943820	-1	True	Bacillus velezensis	GCA_009914175.1	CP031694.1	chromosome	8				bacterial chromosome (not tested by Phaster)
VEH79233.1	2869248	2870438	+	3q15B00-i1	5.9e-97	VEH79234.1	2870435	2870566	+	0.910145	-4	True	Bacillus licheniformis	GCA_900637645.1	LR134392.1	chromosome	8	No			bacterial chromosome
AEB26199.1	3858365	3859480	-	3q15B00-i1	1.4e-96	AEB26198.1	3858244	3858378	-	0.958964	-14	True	Bacillus amyloliquefaciens TA208	GCA_000195515.1	CP002627.1	chromosome	9	No			bacterial chromosome
AEB65689.1	3917936	3919051	-	3q15B00-i1	1.4e-96	AEB65688.1	3917815	3917949	-	0.958964	-14	True	Bacillus amyloliquefaciens LL3	GCA_000204275.1	CP002634.1	chromosome	9	No			bacterial chromosome
AEK91261.1	3860057	3861172	-	3q15B00-i1	1.4e-96	AEK91260.1	3859936	3860070	-	0.958964	-14	True	Bacillus amyloliquefaciens XH7	GCA_000221645.1	CP002927.1	chromosome	9	No			bacterial chromosome
AFJ64244.1	4149566	4150681	-	3q15B00-i1	1.2e-97	AFJ64243.1	4149445	4149579	-	0.960059	-14	True	Bacillus amyloliquefaciens Y2	GCA_000262385.1	CP003332.1	chromosome	9	No			bacterial chromosome
AFZ92815.1	3873263	3874378	-	3q15B00-i1	1.7e-97	AFZ92814.1	3873142	3873276	-	0.958964	-14	True	Bacillus velezensis AS43.3	GCA_000319475.1	CP003838.1	chromosome	9	No			bacterial chromosome
AGF25602.1	86722	87837	+	3q15B00-i1	1.7e-97	AGF25603.1	87824	87958	+	0.958964	-14	True	Bacillus amyloliquefaciens IT-45	GCA_000242855.2	CP004065.1	chromosome	9	No			bacterial chromosome
AGZ58577.1	3828472	3829587	-	3q15B00-i1	3.8e-97	AGZ58576.1	3828351	3828485	-	0.958964	-14	True	Bacillus amyloliquefaciens CC178	GCA_000494835.1	CP006845.1	chromosome	9	No			bacterial chromosome
AHC44267.1	3856997	3858112	-	3q15B00-i1	8.1e-98	AHC44266.1	3856876	3857010	-	0.958964	-14	True	Bacillus amyloliquefaciens LFB112	GCA_000508265.1	CP006952.1	chromosome	9	No			bacterial chromosome
AHZ18011.1	4026351	4027466	-	3q15B00-i1	2.2e-98	AHZ18010.1	4026230	4026364	-	0.958964	-14	True	Bacillus velezensis SQR9	GCA_000685725.1	CP006890.1	chromosome	9	No			bacterial chromosome
AIU83898.1	3913661	3914776	-	3q15B00-i1	1.2e-97	AIU83897.1	3913540	3913674	-	0.960059	-14	True	Bacillus velezensis	GCA_000769555.1	CP009679.1	chromosome	9	No			bacterial chromosome
AKD31964.1	3966788	3967903	-	3q15B00-i1	8.1e-98	AKD31963.1	3966667	3966801	-	0.958964	-14	True	Bacillus velezensis NJN-6	GCA_000973585.1	CP007165.1	chromosome	9	No			bacterial chromosome
AKL78477.1	3923382	3924497	-	3q15B00-i1	5.9e-97	AKL78476.1	3923261	3923395	-	0.958964	-14	True	Bacillus velezensis	GCA_001023595.1	CP011686.1	chromosome	9	No			bacterial chromosome
AMQ69665.1	2097276	2098391	-	3q15B00-i1	1.7e-97	AMQ71511.1	2097155	2097289	-	0.958964	-14	True	Bacillus amyloliquefaciens UMAF6639	GCA_001593765.1	CP006058.1	chromosome	9	No			bacterial chromosome
AMQ72404.1	609732	610847	-	3q15B00-i1	1.4e-96	AMQ72403.1	609611	609745	-	0.933460	-14	True	Bacillus amyloliquefaciens UMAF6614	GCA_001593785.1	CP006960.1	chromosome	9	No			bacterial chromosome
AOC93084.1	3613904	3615019	-	3q15B00-i1	8.5e-96	AOC93083.1	3613783	3613917	-	0.958184	-14	True	Bacillus amyloliquefaciens	GCA_001705195.1	CP016913.1	chromosome	9	No			bacterial chromosome
ARW41207.1	3971613	3972728	-	3q15B00-i1	1.4e-96	ARW41206.1	3971492	3971626	-	0.958964	-14	True	Bacillus amyloliquefaciens	GCA_002173635.1	CP021505.1	chromosome	9	No			bacterial chromosome
ARZ60267.1	3842751	3843866	-	3q15B00-i1	1.5e-97	ARZ60266.1	3842630	3842764	-	0.958964	-14	True	Bacillus velezensis	GCA_002192235.1	CP021495.1	chromosome	9	No			bacterial chromosome
ASB55323.1	3916275	3917390	-	3q15B00-i1	8.1e-98	ASB55322.1	3916154	3916288	-	0.958964	-14	True	Bacillus velezensis	GCA_002201935.1	CP021888.1	chromosome	9	No			bacterial chromosome
ASB67835.1	4088677	4089528	-	3q15B00-i1	3.2e-74	ASB67834.1	4088556	4088690	-	0.926509	-14	True	Bacillus velezensis	GCA_002201975.1	CP021890.1	chromosome	9	No			bacterial chromosome
ASS62706.1	2277942	2279057	+	3q15B00-i1	2.2e-97	ASS62707.1	2279044	2279178	+	0.960059	-14	True	Bacillus velezensis	GCA_002243325.2	CP022654.2	chromosome	9	No			bacterial chromosome
[truncated: 362 more rows]
